# Supplementary material for: Database of host-pathogen and related species interactions, and their global distribution
Source: Sci Data. 2015 Sep 15;2:150049. doi: 10.1038/sdata.2015.49 (PMC4570150; doi:10.1038/sdata.2015.49)
Supplement: Supplementary file 1 [file sdata201549-isa1.zip]

Archive with 4 entries (4 files):
- i_Investigation.txt
- s_study_Wardeh.txt
- a_SSI_Wardeh.txt
- a_SLI_Wardeh.txt
