# Supplementary material for: Database of host-pathogen and related species interactions, and their global distribution
Source: Sci Data. 2015 Sep 15;2:150049. doi: 10.1038/sdata.2015.49 (PMC4570150; doi:10.1038/sdata.2015.49)
Supplement: Supplementary file 1 [file sdata201549-isa1.zip › i_Investigation.txt]

# Investigation File generated for Scientific Data with Investigation File Authoring Tool version 0.1.0 on 11/08/2015 - This metadata file is CC0
ONTOLOGY SOURCE REFERENCE
Term Source Name	NCBITAXON	GAZ	ERO	OBI	GO	SBO	MS
Term Source File	http://data.bioontology.org/ontologies/NCBITAXON	http://data.bioontology.org/ontologies/GAZ	http://data.bioontology.org/ontologies/ERO	http://data.bioontology.org/ontologies/OBI	http://data.bioontology.org/ontologies/GO	http://data.bioontology.org/ontologies/SBO	http://data.bioontology.org/ontologies/MS
Term Source Version	2015AA	$Revision: 1.512 $	2013-08-02	2014-08-18	releases/2014-08-30	13:05:2015	3.76.0_rc1
Term Source Description	National Center for Biotechnology Information (NCBI) Organismal Classification	Gazetteer	Eagle-I Research Resource Ontology	Ontology for Biomedical Investigations	Gene Ontology	Systems Biology Ontology	Mass Spectrometry Ontology
INVESTIGATION
Investigation Identifier
Investigation Title
Investigation Description
Investigation Submission Date
Investigation Public Release Date
INVESTIGATION PUBLICATIONS
Investigation PubMed ID
Investigation Publication DOI
Investigation Publication Author List
Investigation Publication Title
Investigation Publication Status
Investigation Publication Status Term Accession Number
Investigation Publication Status Term Source REF
INVESTIGATION CONTACTS
Investigation Person Last Name
Investigation Person Mid Initials
Investigation Person First Name
Investigation Person Address
Investigation Person Phone
Investigation Person Fax
Investigation Person Email
Investigation Person Affiliation
Investigation Person Roles
Investigation Person Roles Term Accession Number
Investigation Person Roles Term Source REF
STUDY
Study Identifier	10.1038/sdata.2015.49
Study Title	Database of host-pathogen and related species interactions, and their global distribution
Study Submission Date	29/05/2015
Study Public Release Date	15/09/2015
Study Description	http://www.nature.com/articles/sdata201549#abstract
Study File Name	s_study_Wardeh.txt
Comment[Subject Keywords]	//;//;///;///
Comment[Manuscript Licence]	CC BY-4.0
Comment[Experimental Metadata Licence]	CC0
Comment[Supplementary Information File Name]	
Comment[Supplementary Information File Type]	x-zip-compressed
Comment[Supplementary Information File URL]	http://www.nature.com/articles/sdata201549#supplementary-information
Comment[Data Repository]	figshare;figshare
Comment[Data Record Accession]	doi:10.6084/m9.figshare.1381853;doi:10.6084/m9.figshare.1381854
Comment[Data Record URI]	http://dx.doi.org/10.6084/m9.figshare.1381853;http://dx.doi.org/10.6084/m9.figshare.1381854
STUDY DESIGN DESCRIPTORS
Study Design Type	data integration objective	database creation objective	digital curation
Study Design Type Term Accession Number	ERO:0100092	http://www.ebi.ac.uk/efo/swo/SWO_0000509	OBI:0302914
Study Design Type Term Source REF	ERO	ERO	OBI
STUDY PUBLICATIONS
Study PubMed ID
Study Publication DOI
Study Publication Author List
Study Publication Title
Study Publication Status
Study Publication Status Term Accession Number
Study Publication Status Term Source REF
STUDY FACTORS
Study Factor Name
Study Factor Type
Study Factor Type Term Accession Number
Study Factor Type Term Source REF
STUDY ASSAYS
Study Assay Measurement Type	interspecies interaction between organisms	geographic location
Study Assay Measurement Type Term Accession Number	GO:0044419	GAZ:00000448
Study Assay Measurement Type Term Source REF	GO	OBI
Study Assay Technology Type	database cross reference	database cross reference
Study Assay Technology Type Term Accession Number	SBO:0000554	SBO:0000554
Study Assay Technology Type Term Source REF	SBO	SBO
Study Assay Technology Platform	manual search of databases and peer reviewed literature	manual search of databases and peer reviewed literature
Study Assay File Name	a_SSI_Wardeh.txt	a_SLI_Wardeh.txt
STUDY PROTOCOLS
Study Protocol Name	Data Repositories	Species-Species Interactions	Species-Location Interactions
Study Protocol Type	search database details	data item extraction from journal article	data item extraction from journal article
Study Protocol Type Term Accession Number	MS:1001011	IAO:0000443	IAO:0000443
Study Protocol Type Term Source REF	MS	OBI	OBI
Study Protocol Description			
Study Protocol URI	""	""	""
Study Protocol Version			
Study Protocol Parameters Name	""	""	""
Study Protocol Parameters Name Term Accession Number	""	""	""
Study Protocol Parameters Name Term Source REF	""	""	""
Study Protocol Components Name	""	""	""
Study Protocol Components Type	""	""	""
Study Protocol Components Type Term Accession Number	""	""	""
Study Protocol Components Type Term Source REF	""	""	""
STUDY CONTACTS
Study Person Last Name	Wardeh	Risley	McIntyre	Setzkorn	Baylis
Study Person First Name	Maya	Claire	Marie Kirsty	Christian	Matthew
Study Person Mid Initials					
Study Person Email	maya.wardeh@liverpool.ac.uk	""	""	""	baylism@liverpool.ac.uk
Study Person Phone					
Study Person Fax					
Study Person Address					
Study Person Affiliation	Department of Epidemiology and Population Health, Institute of Infection and Global Health, University of Liverpool, Leahurst Campus, Chester High Road, Neston, Cheshire CH64 7TE, UK	Department of Epidemiology and Population Health, Institute of Infection and Global Health, University of Liverpool, Leahurst Campus, Chester High Road, Neston, Cheshire CH64 7TE, UK	Department of Epidemiology and Population Health, Institute of Infection and Global Health, University of Liverpool, Leahurst Campus, Chester High Road, Neston, Cheshire CH64 7TE, UK	Department of Epidemiology and Population Health, Institute of Infection and Global Health, University of Liverpool, Leahurst Campus, Chester High Road, Neston, Cheshire CH64 7TE, UK	Department of Epidemiology and Population Health, Institute of Infection and Global Health, University of Liverpool, Leahurst Campus, Chester High Road, Neston, Cheshire CH64 7TE, UK
Study Person Roles					
Study Person Roles Term Accession Number					
Study Person Roles Term Source REF					
Comment[Study Person ORCID]					
Comment[Funder]					
Comment[FundRef ID]					
Comment[Funder Term Source REF]					
Comment[Grant Identifier]					
