# Supplementary material for: Database of host-pathogen and related species interactions, and their global distribution
Source: Sci Data. 2015 Sep 15;2:150049. doi: 10.1038/sdata.2015.49 (PMC4570150; doi:10.1038/sdata.2015.49)
Supplement: Supplementary file 1 [file sdata201549-isa1.zip › s_study_Wardeh.txt]

Source Name	Characteristics[organism]	Term Source REF	Term Accession Number	Characteristics[geographical location]	Term Source REF	Term Accession Number	Protocol REF	Sample Name
NCBI Nucleotide Sequences database							Data Repositories	nucleotide sequences
PubMed database							Data Repositories	literature sources
NCBI Taxonomy database	Amphibia	NCBITAXON	8292				Data Repositories	Amphibia
NCBI Taxonomy database	Annelida	NCBITAXON	6340				Data Repositories	Annelida
NCBI Taxonomy database	Arthropoda	NCBITAXON	6656				Data Repositories	Arthropoda
NCBI Taxonomy database	Aves	NCBITAXON	8782				Data Repositories	Aves
NCBI Taxonomy database	Bacillariophyta	NCBITAXON	2836				Data Repositories	Bacillariophyta
NCBI Taxonomy database	Bacteria	NCBITAXON	2				Data Repositories	Bacteria
NCBI Taxonomy database	Bryozoa	NCBITAXON	10205				Data Repositories	Bryozoa
NCBI Taxonomy database	Chlorophyta	NCBITAXON	3041				Data Repositories	Chlorophyta
NCBI Taxonomy database	Chrysophyceae	NCBITAXON	2825				Data Repositories	Chrysophyceae
NCBI Taxonomy database	Cnidaria	NCBITAXON	6073				Data Repositories	Cnidaria
NCBI Taxonomy database	Embryophyta	NCBITAXON	3193				Data Repositories	Embryophyta
NCBI Taxonomy database	Fungi	NCBITAXON	4751				Data Repositories	Fungi
NCBI Taxonomy database	Homo sapiens	NCBITAXON	9606				Data Repositories	Homo sapiens
NCBI Taxonomy database	Mammalia	NCBITAXON	40674				Data Repositories	Mammalia
NCBI Taxonomy database	Methanothermobacter	NCBITAXON	145260				Data Repositories	Methanothermobacter
NCBI Taxonomy database	Mollusca	NCBITAXON	6447				Data Repositories	Mollusca
NCBI Taxonomy database	Phaeophyceae	NCBITAXON	2870				Data Repositories	Phaeophyceae
NCBI Taxonomy database	Porifera	NCBITAXON	6040				Data Repositories	Porifera
NCBI Taxonomy database	Primates	NCBITAXON	9443				Data Repositories	Primates
NCBI Taxonomy database	Rodentia	NCBITAXON	9989				Data Repositories	Rodentia
NCBI Taxonomy database	Viroids	NCBITAXON	12884				Data Repositories	Viroids
NCBI Taxonomy database	Viruses	NCBITAXON	10239				Data Repositories	Viruses
NCBI Taxonomy database	Chondrichthyes	NCBITAXON	7777				Data Repositories	Chondrichthyes
NCBI Taxonomy database	Dipnoi	NCBITAXON	7878				Data Repositories	Dipnoi
NCBI Taxonomy database	Actinopterygii	NCBITAXON	7898				Data Repositories	Actinopterygii
NCBI Taxonomy database	Hyperotreti	NCBITAXON	117565				Data Repositories	Hyperotreti
NCBI Taxonomy database	Hyperoartia	NCBITAXON	117569				Data Repositories	Hyperoartia
NCBI Taxonomy database	Coelacanthimorpha	NCBITAXON	118072				Data Repositories	Coelacanthimorpha
NCBI Taxonomy database	Parabasalia	NCBITAXON	5719				Data Repositories	Parabasalia
NCBI Taxonomy database	Heterolobosea	NCBITAXON	5752				Data Repositories	Heterolobosea
NCBI Taxonomy database	Platyhelminthes	NCBITAXON	6157				Data Repositories	Platyhelminthes
NCBI Taxonomy database	Nematode	NCBITAXON	6231				Data Repositories	Nematode
NCBI Taxonomy database	Acanthocephala	NCBITAXON	10232				Data Repositories	Acanthocephala
NCBI Taxonomy database	Testudines	NCBITAXON	8459				Data Repositories	Testudines
NCBI Taxonomy database	Archosauria	NCBITAXON	8492				Data Repositories	Archosauria
NCBI Taxonomy database	Lepidosauria	NCBITAXON	8504				Data Repositories	Lepidosauria
NCBI Taxonomy database	Alveolata	NCBITAXON	33630				Data Repositories	Alveolata
NCBI Taxonomy database	Euglenozoa	NCBITAXON	33682				Data Repositories	Euglenozoa
NCBI Taxonomy database	Fornicate	NCBITAXON	207245				Data Repositories	Fornicate
NCBI Taxonomy database	Katablepharidophyta	NCBITAXON	339960				Data Repositories	Katablepharidophyta
NCBI Taxonomy database	Rhizaria	NCBITAXON	543769				Data Repositories	Rhizaria
NCBI Taxonomy database	Apusozoa	NCBITAXON	554296				Data Repositories	Apusozoa
NCBI Taxonomy database	Amoebozoa	NCBITAXON	554915				Data Repositories	Amoebozoa
NCBI Taxonomy database	Jakobida	NCBITAXON	556282				Data Repositories	Jakobida
NCBI Taxonomy database	Oomycetes	NCBITAXON	4762				Data Repositories	Oomycetes
NCBI Taxonomy database	Felis catus	NCBITAXON	9685				Data Repositories	Felis catus
NCBI Taxonomy database	Equus caballus	NCBITAXON	9796				Data Repositories	Equus caballus
NCBI Taxonomy database	Lama glama	NCBITAXON	9844				Data Repositories	Lama glama
NCBI Taxonomy database	Equus asinus	NCBITAXON	9793				Data Repositories	Equus asinus
NCBI Taxonomy database	Cricetus cricetus	NCBITAXON	10034				Data Repositories	Cricetus cricetus
NCBI Taxonomy database	Cervus elaphus	NCBITAXON	9860				Data Repositories	Cervus elaphus
NCBI Taxonomy database	Cavia porcellus	NCBITAXON	10141				Data Repositories	Cavia porcellus
NCBI Taxonomy database	Capreolus capreolus	NCBITAXON	9858				Data Repositories	Capreolus capreolus
NCBI Taxonomy database	Canis lupus familiaris	NCBITAXON	9615				Data Repositories	Canis lupus familiaris
NCBI Taxonomy database	Camelus dromedarius	NCBITAXON	9838				Data Repositories	Camelus dromedarius
NCBI Taxonomy database	Camelus bactrianus	NCBITAXON	9837				Data Repositories	Camelus bactrianus
NCBI Taxonomy database	Bos taurus	NCBITAXON	9913				Data Repositories	Bos taurus
NCBI Taxonomy database	Bos indicus	NCBITAXON	9915				Data Repositories	Bos indicus
NCBI Taxonomy database	Bison bonasus	NCBITAXON	9902				Data Repositories	Bison bonasus
NCBI Taxonomy database	Bison bison	NCBITAXON	9901				Data Repositories	Bison bison
NCBI Taxonomy database	Lama pacos	NCBITAXON	30538				Data Repositories	Lama pacos
NCBI Taxonomy database	Meleagris gallopavo	NCBITAXON	9103				Data Repositories	Meleagris gallopavo
NCBI Taxonomy database	Sus scrofa domesticus	NCBITAXON	9825				Data Repositories	Sus scrofa domesticus
NCBI Taxonomy database	Meriones unguiculatus	NCBITAXON	10047				Data Repositories	Meriones unguiculatus
NCBI Taxonomy database	Mesocricetus auratus	NCBITAXON	10036				Data Repositories	Mesocricetus auratus
NCBI Taxonomy database	Mus musculus	NCBITAXON	10090				Data Repositories	Mus musculus
NCBI Taxonomy database	Mus musculus domesticus	NCBITAXON	10092				Data Repositories	Mus musculus domesticus
NCBI Taxonomy database	Mustela putorius furo	NCBITAXON	9669				Data Repositories	Mustela putorius furo
NCBI Taxonomy database	Numida meleagris	NCBITAXON	8996				Data Repositories	Numida meleagris
NCBI Taxonomy database	Capra hircus	NCBITAXON	9925				Data Repositories	Capra hircus
NCBI Taxonomy database	Oryctolagus cuniculus	NCBITAXON	9986				Data Repositories	Oryctolagus cuniculus
NCBI Taxonomy database	Ovis aries	NCBITAXON	9940				Data Repositories	Ovis aries
NCBI Taxonomy database	Pavo cristatus	NCBITAXON	9049				Data Repositories	Pavo cristatus
NCBI Taxonomy database	Bubalus bubalis	NCBITAXON	89462				Data Repositories	Bubalus bubalis
NCBI Taxonomy database	Phasianus colchicus	NCBITAXON	9054				Data Repositories	Phasianus colchicus
NCBI Taxonomy database	Rangifer tarandus	NCBITAXON	9870				Data Repositories	Rangifer tarandus
NCBI Taxonomy database	Anser anser	NCBITAXON	8843				Data Repositories	Anser anser
NCBI Taxonomy database	Anas platyrhynchos	NCBITAXON	8839				Data Repositories	Anas platyrhynchos
NCBI Taxonomy database	Serinus canaria	NCBITAXON	9135				Data Repositories	Serinus canaria
NCBI Taxonomy database	Struthio camelus	NCBITAXON	8801				Data Repositories	Struthio camelus
NCBI Taxonomy database	Rattus norvegicus	NCBITAXON	10116				Data Repositories	Rattus norvegicus
NCBI Taxonomy database	Rattus rattus	NCBITAXON	10117				Data Repositories	Rattus rattus
NCBI Taxonomy database	Sus scrofa	NCBITAXON	9823				Data Repositories	Sus scrofa
NCBI Taxonomy database	Lagopus lagopus scotica	NCBITAXON	359986				Data Repositories	Lagopus lagopus scotica
NCBI Taxonomy database	Rhombomys opimus	NCBITAXON	186474				Data Repositories	Rhombomys opimus
NCBI Taxonomy database	Gallus gallus	NCBITAXON	9031				Data Repositories	Gallus gallus
NCBI Taxonomy database	Chinchilla lanigera	NCBITAXON	34839				Data Repositories	Chinchilla lanigera
NCBI Taxonomy database	Columba livia	NCBITAXON	8932				Data Repositories	Columba livia
NCBI Taxonomy database	Dama dama	NCBITAXON	30532				Data Repositories	Dama dama
NCBI Taxonomy database	Agapornis personata	NCBITAXON	60466				Data Repositories	Agapornis personata
NCBI Taxonomy database	Agapornis roseicollis	NCBITAXON	60468				Data Repositories	Agapornis roseicollis
NCBI Taxonomy database	Nymphicus hollandicus	NCBITAXON	13180				Data Repositories	Nymphicus hollandicus
NCBI Taxonomy database	Melopsittacus undulatus	NCBITAXON	13146				Data Repositories	Melopsittacus undulatus
NCBI Taxonomy database	Equus asinus africanus	NCBITAXON	582580				Data Repositories	Equus asinus africanus
NCBI Taxonomy database	Chlorophyta	NCBITAXON	3041				Data Repositories	Chlorophyta
NCBI Taxonomy database	Embryophyta	NCBITAXON	3193				Data Repositories	Embryophyta
NCBI Taxonomy database	Oomycetes	NCBITAXON	4762				Data Repositories	Oomycetes
NCBI Taxonomy database	Paramyxea	NCBITAXON	98369				Data Repositories	Paramyxea
NCBI Taxonomy database	Kappaphycus alvarezii	NCBITAXON	38544				Data Repositories	Kappaphycus alvarezii
NCBI Taxonomy database	Petalonia fascia	NCBITAXON	2893				Data Repositories	Petalonia fascia
NCBI Taxonomy database	Grateloupia filicina	NCBITAXON	31455				Data Repositories	Grateloupia filicina
NCBI Taxonomy database	Gelidium amansii	NCBITAXON	2812				Data Repositories	Gelidium amansii
NCBI Taxonomy database	Emiliania huxleyi	NCBITAXON	2903				Data Repositories	Emiliania huxleyi
NCBI Taxonomy database	Corallina officinalis	NCBITAXON	35170				Data Repositories	Corallina officinalis
NCBI Taxonomy database	Palmaria palmata	NCBITAXON	2822				Data Repositories	Palmaria palmata
NCBI Taxonomy database	Plocamium telfairiae	NCBITAXON	38522				Data Repositories	Plocamium telfairiae
NCBI Taxonomy database	Gelidium pulchellum	NCBITAXON	28852				Data Repositories	Gelidium pulchellum
NCBI Taxonomy database	Gracilaria corticata	NCBITAXON	223959				Data Repositories	Gracilaria corticata
NCBI Taxonomy database	Grateloupia lanceolata	NCBITAXON	151733				Data Repositories	Grateloupia lanceolata
NCBI Taxonomy database	Grateloupia turuturu	NCBITAXON	118375				Data Repositories	Grateloupia turuturu
NCBI Taxonomy database	Hypnea musciformis	NCBITAXON	31429				Data Repositories	Hypnea musciformis
NCBI Taxonomy database	Isochrysis galbana	NCBITAXON	37099				Data Repositories	Isochrysis galbana
NCBI Taxonomy database	Laminaria digitata	NCBITAXON	80365				Data Repositories	Laminaria digitata
NCBI Taxonomy database	Lomentaria catenata	NCBITAXON	38336				Data Repositories	Lomentaria catenata
NCBI Taxonomy database	Fucus vesiculosus	NCBITAXON	49266				Data Repositories	Fucus vesiculosus
NCBI Taxonomy database	Saccharina latissima	NCBITAXON	309358				Data Repositories	Saccharina latissima
NCBI Taxonomy database	Porphyra yezoensis	NCBITAXON	2788				Data Repositories	Porphyra yezoensis
NCBI Taxonomy database	Padina pavonica	NCBITAXON	531984				Data Repositories	Padina pavonica
NCBI Taxonomy database	Padina arborescens	NCBITAXON	200423				Data Repositories	Padina arborescens
NCBI Taxonomy database	Mastocarpus stellatus	NCBITAXON	29227				Data Repositories	Mastocarpus stellatus
NCBI Taxonomy database	Chaetoceros compressus	NCBITAXON	426629				Data Repositories	Chaetoceros compressus
NCBI Taxonomy database	Chaetoceros muellerii	NCBITAXON	265525				Data Repositories	Chaetoceros muellerii
NCBI Taxonomy database	Chondrus crispus	NCBITAXON	2769				Data Repositories	Chondrus crispus
NCBI Taxonomy database	Chondrus ocellatus	NCBITAXON	29222				Data Repositories	Chondrus ocellatus
NCBI Taxonomy database	Colpomenia sinuosa	NCBITAXON	87236				Data Repositories	Colpomenia sinuosa
NCBI Taxonomy database	Devaleraea ramentacea	NCBITAXON	35202				Data Repositories	Devaleraea ramentacea
NCBI Taxonomy database	Durvillaea antarctica	NCBITAXON	112057				Data Repositories	Durvillaea antarctica
NCBI Taxonomy database	Ecklonia cava	NCBITAXON	105407				Data Repositories	Ecklonia cava
NCBI Taxonomy database	Ectocarpus fasciculatus	NCBITAXON	43935				Data Repositories	Ectocarpus fasciculatus
NCBI Taxonomy database	Enhalus acoroides	NCBITAXON	55455				Data Repositories	Enhalus acoroides
NCBI Taxonomy database	Fucus spiralis	NCBITAXON	87149				Data Repositories	Fucus spiralis
NCBI Taxonomy database	Sargassum fusiforme	NCBITAXON	590727				Data Repositories	Sargassum fusiforme
NCBI Taxonomy database	Sargassum serratifolium	NCBITAXON	127450				Data Repositories	Sargassum serratifolium
NCBI Taxonomy database	Scytosiphon lomentaria	NCBITAXON	27967				Data Repositories	Scytosiphon lomentaria
NCBI Taxonomy database	Undaria pinnatifida	NCBITAXON	74381				Data Repositories	Undaria pinnatifida
GeoNames or MESH database				Saudi Arabia	GAZ	GAZ:00005279	Data Repositories	saudi arabia
GeoNames or MESH database				Iran	GAZ	GAZ:00004474	Data Repositories	iran
GeoNames or MESH database				Republic of Cyprus	GAZ	GAZ:00004007	Data Repositories	cyprus
GeoNames or MESH database				Tanzania	GAZ	GAZ:00001103	Data Repositories	tanzania
GeoNames or MESH database				Armenia	GAZ	GAZ:00004094	Data Repositories	armenia
GeoNames or MESH database				Kenya	GAZ	GAZ:00001101	Data Repositories	kenya
GeoNames or MESH database				Uganda	GAZ	GAZ:00001102	Data Repositories	uganda
GeoNames or MESH database				Rwanda	GAZ	GAZ:00001087	Data Repositories	rwanda
GeoNames or MESH database				Somalia	GAZ	GAZ:00001104	Data Repositories	somalia
GeoNames or MESH database				Syria	GAZ	GAZ:00002474	Data Repositories	syria
GeoNames or MESH database				Democratic Republic of the Congo	GAZ	GAZ:00001086	Data Repositories	democratic republic of the congo
GeoNames or MESH database				Central African Republic	GAZ	GAZ:00001089	Data Repositories	central african republic
GeoNames or MESH database				Seychelles	GAZ	GAZ:00005821	Data Repositories	seychelles
GeoNames or MESH database				Israel	GAZ	GAZ:00002476	Data Repositories	israel
GeoNames or MESH database				Turkey	GAZ	GAZ:00000558	Data Repositories	turkey
GeoNames or MESH database				Ethiopia	GAZ	GAZ:00000567	Data Repositories	ethiopia
GeoNames or MESH database				Egypt	GAZ	GAZ:00003934	Data Repositories	egypt
GeoNames or MESH database				Sudan	GAZ	GAZ:00000560	Data Repositories	sudan
GeoNames or MESH database				Greece	GAZ	GAZ:00002945	Data Repositories	greece
GeoNames or MESH database				Burundi	GAZ	GAZ:00001090	Data Repositories	burundi
GeoNames or MESH database				Estonia	GAZ	GAZ:00002959	Data Repositories	estonia
GeoNames or MESH database				Georgia	GAZ	GAZ:00004942	Data Repositories	georgia
GeoNames or MESH database				Belarus	GAZ	GAZ:00006886	Data Repositories	belarus
GeoNames or MESH database				Finland	GAZ	GAZ:00002937	Data Repositories	finland
GeoNames or MESH database				Macedonia	GAZ	GAZ:00006895	Data Repositories	macedonia
GeoNames or MESH database				Hungary	GAZ	GAZ:00002952	Data Repositories	hungary
GeoNames or MESH database				Bulgaria	GAZ	GAZ:00002950	Data Repositories	bulgaria
GeoNames or MESH database				Poland	GAZ	GAZ:00002939	Data Repositories	poland
GeoNames or MESH database				Zimbabwe	GAZ	GAZ:00001106	Data Repositories	zimbabwe
GeoNames or MESH database				Jordan	GAZ	GAZ:00002473	Data Repositories	jordan
GeoNames or MESH database				Moldova	GAZ	GAZ:00003897	Data Repositories	moldova
GeoNames or MESH database				Mauritius	GAZ	GAZ:00003745	Data Repositories	mauritius
GeoNames or MESH database				Swaziland	GAZ	GAZ:00001099	Data Repositories	swaziland
GeoNames or MESH database				South Africa	GAZ	GAZ:00000553	Data Repositories	south africa
GeoNames or MESH database				Botswana	GAZ	GAZ:00001097	Data Repositories	botswana
GeoNames or MESH database				Ukraine	GAZ	GAZ:00002724	Data Repositories	ukraine
GeoNames or MESH database				Mozambique	GAZ	GAZ:00001100	Data Repositories	mozambique
GeoNames or MESH database				Madagascar	GAZ	GAZ:00001108	Data Repositories	madagascar
GeoNames or MESH database				Pakistan	GAZ	GAZ:00005246	Data Repositories	pakistan
GeoNames or MESH database				Bangladesh	GAZ	GAZ:00003750	Data Repositories	bangladesh
GeoNames or MESH database				Turkmenistan	GAZ	GAZ:00005018	Data Repositories	turkmenistan
GeoNames or MESH database				Tajikistan	GAZ	GAZ:00006912	Data Repositories	tajikistan
GeoNames or MESH database				India	GAZ	GAZ:00002839	Data Repositories	india
GeoNames or MESH database				Viet Nam	GAZ	GAZ:00003756	Data Repositories	vietnam
GeoNames or MESH database				Thailand	GAZ	GAZ:00003744	Data Repositories	thailand
GeoNames or MESH database				China	GAZ	GAZ:00002845	Data Repositories	china
GeoNames or MESH database				Afghanistan	GAZ	GAZ:00006882	Data Repositories	afghanistan
GeoNames or MESH database				Myanmar	GAZ	GAZ:00006899	Data Repositories	myanmar
GeoNames or MESH database				Aland Province	GAZ	GAZ:00003609	Data Repositories	aland islands
GeoNames or MESH database				Albania	GAZ	GAZ:00002953	Data Repositories	albania
GeoNames or MESH database				Sri Lanka	GAZ	GAZ:00003924	Data Repositories	sri lanka
GeoNames or MESH database				Romania	GAZ	GAZ:00002951	Data Repositories	romania
GeoNames or MESH database				Zambia	GAZ	GAZ:00001107	Data Repositories	zambia
GeoNames or MESH database				Comoros	GAZ	GAZ:00005820	Data Repositories	comoros
GeoNames or MESH database				Malawi	GAZ	GAZ:00001105	Data Repositories	malawi
GeoNames or MESH database				Hong Kong	GAZ	GAZ:00003203	Data Repositories	hong kong
GeoNames or MESH database				South Korea	GAZ	GAZ:00002802	Data Repositories	south korea
GeoNames or MESH database				Japan	GAZ	GAZ:00002747	Data Repositories	japan
GeoNames or MESH database				Russia	GAZ	GAZ:00002721	Data Repositories	russia
GeoNames or MESH database				Australia	GAZ	GAZ:00000463	Data Repositories	australia
GeoNames or MESH database				Papua New Guinea	GAZ	GAZ:00003922	Data Repositories	papua new guinea
GeoNames or MESH database				New Zealand	GAZ	GAZ:00000469	Data Repositories	new zealand
GeoNames or MESH database				Cameroon	GAZ	GAZ:00001093	Data Repositories	cameroon
GeoNames or MESH database				Senegal	GAZ	GAZ:00000913	Data Repositories	senegal
GeoNames or MESH database				Portuguese Republic	GAZ	GAZ:00002944	Data Repositories	portugal
GeoNames or MESH database				Liberia	GAZ	GAZ:00000911	Data Repositories	liberia
GeoNames or MESH database				Cote d'Ivoire	GAZ	GAZ:00000906	Data Repositories	ivory coast
GeoNames or MESH database				Nigeria	GAZ	GAZ:00000912	Data Repositories	nigeria
GeoNames or MESH database				Burkina Faso	GAZ	GAZ:00000905	Data Repositories	burkina faso
GeoNames or MESH database				Gambia	GAZ	GAZ:00000907	Data Repositories	gambia
GeoNames or MESH database				Guinea	GAZ	GAZ:00000909	Data Repositories	guinea
GeoNames or MESH database				Chad	GAZ	GAZ:00000586	Data Repositories	chad
GeoNames or MESH database				Tunisia	GAZ	GAZ:00000562	Data Repositories	tunisia
GeoNames or MESH database				Spain	GAZ	GAZ:00000591	Data Repositories	spain
GeoNames or MESH database				Morocco	GAZ	GAZ:00000565	Data Repositories	morocco
GeoNames or MESH database				Denmark	GAZ	GAZ:00002635	Data Repositories	denmark
GeoNames or MESH database				Iceland	GAZ	GAZ:00000843	Data Repositories	iceland
GeoNames or MESH database				United Kingdom	GAZ	GAZ:00002637	Data Repositories	united kingdom
GeoNames or MESH database				Switzerland	GAZ	GAZ:00002941	Data Repositories	switzerland
GeoNames or MESH database				Sweden	GAZ	GAZ:00002729	Data Repositories	sweden
GeoNames or MESH database				Netherlands	GAZ	GAZ:00001549	Data Repositories	netherlands
GeoNames or MESH database				Austria	GAZ	GAZ:00002942	Data Repositories	austria
GeoNames or MESH database				Belgium	GAZ	GAZ:00002938	Data Repositories	belgium
GeoNames or MESH database				Germany	GAZ	GAZ:00002646	Data Repositories	germany
GeoNames or MESH database				Italy	GAZ	GAZ:00002650	Data Repositories	italy
GeoNames or MESH database				Angola	GAZ	GAZ:00001095	Data Repositories	angola
GeoNames or MESH database				Namibia	GAZ	GAZ:00001096	Data Repositories	namibia
GeoNames or MESH database				Suriname	GAZ	GAZ:00002525	Data Repositories	suriname
GeoNames or MESH database				Greenland	GAZ	GAZ:00001507	Data Repositories	greenland
GeoNames or MESH database				Brazil	GAZ	GAZ:00002828	Data Repositories	brazil
GeoNames or MESH database				Cuba	GAZ	GAZ:00003762	Data Repositories	cuba
GeoNames or MESH database				Republic of Ireland	GAZ	GAZ:00002943	Data Repositories	ireland
GeoNames or MESH database				French Republic	GAZ	GAZ:00002940	Data Repositories	france
GeoNames or MESH database				Bosnia and Herzegovina	GAZ	GAZ:00006887	Data Repositories	bosnia and herzegovina
GeoNames or MESH database				Antigua and Barbuda	GAZ	GAZ:00006883	Data Repositories	antigua and barbuda
GeoNames or MESH database				Saint Lucia	GAZ	GAZ:00006909	Data Repositories	saint lucia
GeoNames or MESH database				Aruba	GAZ	GAZ:00004025	Data Repositories	aruba
GeoNames or MESH database				Saint Vincent and the Grenadines	GAZ	GAZ:02000565	Data Repositories	saint vincent and the grenadines
GeoNames or MESH database				Guatemala	GAZ	GAZ:00002936	Data Repositories	guatemala
GeoNames or MESH database				Costa Rica	GAZ	GAZ:00002901	Data Repositories	costa rica
GeoNames or MESH database				Venezuela	GAZ	GAZ:00002931	Data Repositories	venezuela
GeoNames or MESH database				Ecuador	GAZ	GAZ:00002912	Data Repositories	ecuador
GeoNames or MESH database				Colombia	GAZ	GAZ:00002929	Data Repositories	colombia
GeoNames or MESH database				Argentina	GAZ	GAZ:00002928	Data Repositories	argentina
GeoNames or MESH database				Chile	GAZ	GAZ:00002825	Data Repositories	chile
GeoNames or MESH database				Bolivia	GAZ	GAZ:00002511	Data Repositories	bolivia
GeoNames or MESH database				British Virgin Islands	GAZ	GAZ:00003961	Data Repositories	british virgin islands
GeoNames or MESH database				Peru	GAZ	GAZ:00002932	Data Repositories	peru
GeoNames or MESH database				Turks and Caicos Islands	GAZ	GAZ:00003955	Data Repositories	turks and caicos islands
GeoNames or MESH database				Panama	GAZ	GAZ:00002892	Data Repositories	panama
GeoNames or MESH database				Mexico	GAZ	GAZ:00002852	Data Repositories	mexico
GeoNames or MESH database				Samoa	GAZ	GAZ:00006910	Data Repositories	samoa
GeoNames or MESH database				Northern Marianas	GAZ	GAZ:00007109	Data Repositories	northern mariana islands
GeoNames or MESH database				Guam	GAZ	GAZ:00006933	Data Repositories	guam
GeoNames or MESH database				Canada	GAZ	GAZ:00002560	Data Repositories	canada
GeoNames or MESH database				United States of America	GAZ	GAZ:00002459	Data Repositories	united states
GeoNames or MESH database				Wallis and Futuna Islands	GAZ	GAZ:00007191	Data Repositories	wallis and futuna
GeoNames or MESH database				Niue	GAZ	GAZ:00006902	Data Repositories	niue
GeoNames or MESH database				Dominica	GAZ	GAZ:00006890	Data Repositories	dominica
GeoNames or MESH database				Antarctica	GAZ	GAZ:00000462	Data Repositories	antarctica
GeoNames or MESH database				Country of Curacao	GAZ	GAZ:00012582	Data Repositories	curacao
GeoNames or MESH database				South Sudan	GAZ	GAZ:00233439	Data Repositories	south sudan
GeoNames or MESH database				Kingdom of Norway	GAZ	GAZ:00002699	Data Repositories	norway
GeoNames or MESH database				Tonga	GAZ	GAZ:00006916	Data Repositories	tonga
GeoNames or MESH database				Kuwait	GAZ	GAZ:00005285	Data Repositories	kuwait
GeoNames or MESH database				Oman	GAZ	GAZ:00005283	Data Repositories	oman
GeoNames or MESH database				Bahrain	GAZ	GAZ:00005281	Data Repositories	bahrain
GeoNames or MESH database				Eritrea	GAZ	GAZ:00000581	Data Repositories	eritrea
GeoNames or MESH database				Azerbaijan	GAZ	GAZ:00004941	Data Repositories	azerbaijan
GeoNames or MESH database				Lithuania	GAZ	GAZ:00002960	Data Repositories	lithuania
GeoNames or MESH database				Bhutan	GAZ	GAZ:00003920	Data Repositories	bhutan
GeoNames or MESH database				Kyrgyzstan	GAZ	GAZ:00006893	Data Repositories	kyrgyzstan
GeoNames or MESH database				Heard Island and McDonald Islands Territory	GAZ	GAZ:00005918	Data Repositories	heard island and mcdonald islands
GeoNames or MESH database				Palau	GAZ	GAZ:00006905	Data Repositories	palau
GeoNames or MESH database				Indonesia	GAZ	GAZ:00003727	Data Repositories	indonesia
GeoNames or MESH database				Qatar	GAZ	GAZ:00005286	Data Repositories	qatar
GeoNames or MESH database				Territoire des Terres australes et antarctiques francaises	GAZ	GAZ:00003753	Data Repositories	french southern territories
GeoNames or MESH database				Territory of the Cocos (Keeling) Islands	GAZ	GAZ:00005916	Data Repositories	cocos islands
GeoNames or MESH database				Taiwan Province	GAZ	GAZ:00005344	Data Repositories	taiwan
GeoNames or MESH database				The Philippines	GAZ	GAZ:00004525	Data Repositories	philippines
GeoNames or MESH database				Malaysia	GAZ	GAZ:00003902	Data Repositories	malaysia
GeoNames or MESH database				Cambodia	GAZ	GAZ:00006888	Data Repositories	cambodia
GeoNames or MESH database				Timor-Leste	GAZ	GAZ:00006913	Data Repositories	east timor
GeoNames or MESH database				New Caledonia	GAZ	GAZ:00005206	Data Repositories	new caledonia
GeoNames or MESH database				Fiji	GAZ	GAZ:00006891	Data Repositories	fiji
GeoNames or MESH database				Libya	GAZ	GAZ:00000566	Data Repositories	libya
GeoNames or MESH database				Ghana	GAZ	GAZ:00000908	Data Repositories	ghana
GeoNames or MESH database				Benin	GAZ	GAZ:00000904	Data Repositories	benin
GeoNames or MESH database				Gabon	GAZ	GAZ:00001092	Data Repositories	gabon
GeoNames or MESH database				Algeria	GAZ	GAZ:00000563	Data Repositories	algeria
GeoNames or MESH database				Territory of Norfolk Island	GAZ	GAZ:00005908	Data Repositories	norfolk island
GeoNames or MESH database				Czech Republic	GAZ	GAZ:00002954	Data Repositories	czech republic
GeoNames or MESH database				Haiti	GAZ	GAZ:00003953	Data Repositories	haiti
GeoNames or MESH database				Croatia	GAZ	GAZ:00002719	Data Repositories	croatia
GeoNames or MESH database				American Samoa	GAZ	GAZ:00003957	Data Repositories	american samoa
GeoNames or MESH database				The Republic of the Maldives	GAZ	GAZ:00006896	Data Repositories	maldives
GeoNames or MESH database				Nepal	GAZ	GAZ:00004399	Data Repositories	nepal
GeoNames or MESH database				Niger	GAZ	GAZ:00000585	Data Repositories	niger
GeoNames or MESH database				Mali	GAZ	GAZ:00000584	Data Repositories	mali
GeoNames or MESH database				Mauritania	GAZ	GAZ:00000583	Data Repositories	mauritania
GeoNames or MESH database				Bermuda	GAZ	GAZ:00001264	Data Repositories	bermuda
GeoNames or MESH database				Trinidad and Tobago	GAZ	GAZ:00003767	Data Repositories	trinidad and tobago
GeoNames or MESH database				Federated States of Micronesia	GAZ	GAZ:00006897	Data Repositories	micronesia
GeoNames or MESH database				Lebanon	GAZ	GAZ:00002478	Data Repositories	lebanon
GeoNames or MESH database				The Bahamas	GAZ	GAZ:00002733	Data Repositories	bahamas
GeoNames or MESH database				Anguilla	GAZ	GAZ:00009159	Data Repositories	anguilla
GeoNames or MESH database				Togo	GAZ	GAZ:00000915	Data Repositories	togo
GeoNames or MESH database				Guinea-Bissau	GAZ	GAZ:00000910	Data Repositories	guinea-bissau
GeoNames or MESH database				Dominican Republic	GAZ	GAZ:00003952	Data Repositories	dominican republic
GeoNames or MESH database				Lesotho	GAZ	GAZ:00001098	Data Repositories	lesotho
GeoNames or MESH database				Kazakhstan	GAZ	GAZ:00004999	Data Repositories	kazakhstan
GeoNames or MESH database				Singapore	GAZ	GAZ:00003923	Data Repositories	singapore
GeoNames or MESH database				Vanuatu	GAZ	GAZ:00006918	Data Repositories	vanuatu
GeoNames or MESH database				Honduras	GAZ	GAZ:00002894	Data Repositories	honduras
GeoNames or MESH database				Nicaragua	GAZ	GAZ:00002978	Data Repositories	nicaragua
GeoNames or MESH database				Isle of Man	GAZ	GAZ:00052477	Data Repositories	isle of man
GeoNames or MESH database				Saint Helena Territory	GAZ	GAZ:00003991	Data Repositories	saint helena
GeoNames or MESH database				Barbados	GAZ	GAZ:00001251	Data Repositories	barbados
GeoNames or MESH database				Cape Verde	GAZ	GAZ:00001227	Data Repositories	cape verde
GeoNames or MESH database				Slovakia	GAZ	GAZ:00002956	Data Repositories	slovakia
GeoNames or MESH database				Equatorial Guinea	GAZ	GAZ:00001091	Data Repositories	equatorial guinea
GeoNames or MESH database				Svalbard and Jan Mayen			Data Repositories	svalbard and jan mayen
GeoNames or MESH database				Commonwealth of Puerto Rico	GAZ	GAZ:00006935	Data Repositories	puerto rico
GeoNames or MESH database				Montserrat	GAZ	GAZ:00003988	Data Repositories	montserrat
GeoNames or MESH database				Guadeloupe Region	GAZ	GAZ:00067142	Data Repositories	guadeloupe
GeoNames or MESH database				Grenada	GAZ	GAZ:02000573	Data Repositories	grenada
GeoNames or MESH database				Cayman islands	GAZ	GAZ:00003986	Data Repositories	cayman islands
GeoNames or MESH database				Belize	GAZ	GAZ:00002934	Data Repositories	belize
GeoNames or MESH database				US Virgin Islands	GAZ	GAZ:00003959	Data Repositories	u.s. virgin islands
GeoNames or MESH database				Faroe Islands	GAZ	GAZ:00059206	Data Repositories	faroe islands
GeoNames or MESH database				Mongolia	GAZ	GAZ:00008744	Data Repositories	mongolia
GeoNames or MESH database				Latvia	GAZ	GAZ:00002958	Data Repositories	latvia
GeoNames or MESH database				Paraguay	GAZ	GAZ:00002933	Data Repositories	paraguay
GeoNames or MESH database				Department of French Guiana	GAZ	GAZ:00002516	Data Repositories	french guiana
GeoNames or MESH database				Uruguay	GAZ	GAZ:00002930	Data Repositories	uruguay
GeoNames or MESH database				united states minor outlying islands	GAZ	GAZ:00007113	Data Repositories	united states minor outlying islands
GeoNames or MESH database				Guyana	GAZ	GAZ:00002522	Data Repositories	guyana
GeoNames or MESH database				Department of Martinique	GAZ	GAZ:00003947	Data Repositories	martinique
GeoNames or MESH database				El Salvador	GAZ	GAZ:00002935	Data Repositories	el salvador
GeoNames or MESH database				Slovenia	GAZ	GAZ:00002955	Data Repositories	slovenia
GeoNames or MESH database				Montenegro	GAZ	GAZ:00006898	Data Repositories	montenegro
GeoNames or MESH database				Laos	GAZ	GAZ:00006889	Data Repositories	laos
GeoNames or MESH database				Uzbekistan	GAZ	GAZ:00004979	Data Repositories	uzbekistan
GeoNames or MESH database				Saint Kitts-Nevis	GAZ	GAZ:00006906	Data Repositories	saint kitts and nevis
GeoNames or MESH database				French Polynesia	GAZ	GAZ:00002918	Data Repositories	french polynesia
GeoNames or MESH database				Iraq	GAZ	GAZ:00004483	Data Repositories	iraq
GeoNames or MESH database				Yemen	GAZ	GAZ:00005284	Data Repositories	yemen
GeoNames or MESH database				Kiribati	GAZ	GAZ:00006894	Data Repositories	kiribati
GeoNames or MESH database				Reunion Island	GAZ	GAZ:00003945	Data Repositories	reunion
GeoNames or MESH database				Pitcairn	GAZ	GAZ:00007187	Data Repositories	pitcairn
GeoNames or MESH database				Luxembourg	GAZ	GAZ:00002947	Data Repositories	luxembourg
GeoNames or MESH database				Sierra Leone	GAZ	GAZ:00000914	Data Repositories	sierra leone
GeoNames or MESH database				Sao Tome and Principe	GAZ	GAZ:00006927	Data Repositories	sao tome and principe
GeoNames or MESH database				Gibraltar	GAZ	GAZ:00003987	Data Repositories	gibraltar
GeoNames or MESH database				Jamaica	GAZ	GAZ:00003781	Data Repositories	jamaica
GeoNames or MESH database				Solomon islands	GAZ	GAZ:00005275	Data Repositories	solomon islands
GeoNames or MESH database				Nauru	GAZ	GAZ:00006900	Data Repositories	nauru
GeoNames or MESH database				Andorra	GAZ	GAZ:00002948	Data Repositories	andorra
GeoNames or MESH database				Djibouti	GAZ	GAZ:00000582	Data Repositories	djibouti
GeoNames or MESH database				Liechtenstein	GAZ	GAZ:00003858	Data Repositories	liechtenstein
GeoNames or MESH database				Republic of Congo	GAZ	GAZ:00001088	Data Repositories	republic of the congo
GeoNames or MESH database				Serbia	GAZ	GAZ:00002957	Data Repositories	serbia
GeoNames or MESH database				United Arab Emirates	GAZ	GAZ:00005282	Data Repositories	united arab emirates
GeoNames or MESH database				North Korea	GAZ	GAZ:00002801	Data Repositories	north korea
GeoNames or MESH database				Republic of Malta	GAZ	GAZ:00004017	Data Repositories	malta
GeoNames or MESH database				Falkland Islands	GAZ	GAZ:00001412	Data Repositories	falkland islands
GeoNames or MESH database				Mayotte	GAZ	GAZ:00003943	Data Repositories	mayotte
GeoNames or MESH database				Cook Archipelago	GAZ	GAZ:00006953	Data Repositories	cook islands
GeoNames or MESH database				Brunei Darussalam	GAZ	GAZ:00003901	Data Repositories	brunei
GeoNames or MESH database				South Georgia and South Sandwich Islands	GAZ	GAZ:00003990	Data Repositories	south georgia and the south sandwich islands
GeoNames or MESH database				Kosovo	GAZ	GAZ:00011337	Data Repositories	kosovo
GeoNames or MESH database				Territory of Christmas Island	GAZ	GAZ:00005914	Data Repositories	christmas island
GeoNames or MESH database				Republic of the Marshall Islands	GAZ	GAZ:00006470	Data Repositories	marshall islands
GeoNames or MESH database				Western Sahara	GAZ	GAZ:00000564	Data Repositories	western sahara
GeoNames or MESH database				Saint-Pierre and Miquelon	GAZ	GAZ:00003942	Data Repositories	saint pierre and miquelon
GeoNames or MESH database				Palestinian Territory			Data Repositories	palestinian territory
GeoNames or MESH database				Saint Martin	GAZ	GAZ:00005841	Data Repositories	saint martin
GeoNames or MESH database				San Marino	GAZ	GAZ:00003102	Data Repositories	san marino
GeoNames or MESH database				Guernsey	GAZ	GAZ:00001550	Data Repositories	guernsey
GeoNames or MESH database				Bonaire Island	GAZ	GAZ:00004020	Data Repositories	bonaire, saint eustatius and saba
GeoNames or MESH database				Tokelau	GAZ	GAZ:00006914	Data Repositories	tokelau
GeoNames or MESH database				Macao	GAZ	GAZ:00003202	Data Repositories	macao
GeoNames or MESH database				Tuvalu	GAZ	GAZ:00009715	Data Repositories	tuvalu
