# Supplementary material for: Database of host-pathogen and related species interactions, and their global distribution
Source: Sci Data. 2015 Sep 15;2:150049. doi: 10.1038/sdata.2015.49 (PMC4570150; doi:10.1038/sdata.2015.49)
Supplement: Supplementary file 1 [file sdata201549-isa1.zip › a_SSI_Wardeh.txt]

Sample Name	Protocol REF	Assay Name	Raw Data File	Comment [Data Repository]	Comment [Data Record Accession]	Comment [Data Record URI]
nucleotide sequences	Species-Species Interactions	nucleotide sequences_SSI	SpeciesInteractions_EID2.csv	figshare	doi:10.6084/m9.figshare.1381853	http://dx.doi.org/10.6084/m9.figshare.1381853
literature sources	Species-Species Interactions	literature sources_SSI	SpeciesInteractions_EID2.csv	figshare	doi:10.6084/m9.figshare.1381853	http://dx.doi.org/10.6084/m9.figshare.1381853
Amphibia	Species-Species Interactions	Amphibia_SSI	SpeciesInteractions_EID2.csv	figshare	doi:10.6084/m9.figshare.1381853	http://dx.doi.org/10.6084/m9.figshare.1381853
Annelida	Species-Species Interactions	Annelida_SSI	SpeciesInteractions_EID2.csv	figshare	doi:10.6084/m9.figshare.1381853	http://dx.doi.org/10.6084/m9.figshare.1381853
Arthropoda	Species-Species Interactions	Arthropoda_SSI	SpeciesInteractions_EID2.csv	figshare	doi:10.6084/m9.figshare.1381853	http://dx.doi.org/10.6084/m9.figshare.1381853
Aves	Species-Species Interactions	Aves_SSI	SpeciesInteractions_EID2.csv	figshare	doi:10.6084/m9.figshare.1381853	http://dx.doi.org/10.6084/m9.figshare.1381853
Bacillariophyta	Species-Species Interactions	Bacillariophyta_SSI	SpeciesInteractions_EID2.csv	figshare	doi:10.6084/m9.figshare.1381853	http://dx.doi.org/10.6084/m9.figshare.1381853
Bacteria	Species-Species Interactions	Bacteria_SSI	SpeciesInteractions_EID2.csv	figshare	doi:10.6084/m9.figshare.1381853	http://dx.doi.org/10.6084/m9.figshare.1381853
Bryozoa	Species-Species Interactions	Bryozoa_SSI	SpeciesInteractions_EID2.csv	figshare	doi:10.6084/m9.figshare.1381853	http://dx.doi.org/10.6084/m9.figshare.1381853
Chlorophyta	Species-Species Interactions	Chlorophyta_SSI	SpeciesInteractions_EID2.csv	figshare	doi:10.6084/m9.figshare.1381853	http://dx.doi.org/10.6084/m9.figshare.1381853
Chrysophyceae	Species-Species Interactions	Chrysophyceae_SSI	SpeciesInteractions_EID2.csv	figshare	doi:10.6084/m9.figshare.1381853	http://dx.doi.org/10.6084/m9.figshare.1381853
Cnidaria	Species-Species Interactions	Cnidaria_SSI	SpeciesInteractions_EID2.csv	figshare	doi:10.6084/m9.figshare.1381853	http://dx.doi.org/10.6084/m9.figshare.1381853
Embryophyta	Species-Species Interactions	Embryophyta_SSI	SpeciesInteractions_EID2.csv	figshare	doi:10.6084/m9.figshare.1381853	http://dx.doi.org/10.6084/m9.figshare.1381853
Fungi	Species-Species Interactions	Fungi_SSI	SpeciesInteractions_EID2.csv	figshare	doi:10.6084/m9.figshare.1381853	http://dx.doi.org/10.6084/m9.figshare.1381853
Homo sapiens	Species-Species Interactions	Homo sapiens_SSI	SpeciesInteractions_EID2.csv	figshare	doi:10.6084/m9.figshare.1381853	http://dx.doi.org/10.6084/m9.figshare.1381853
Mammalia	Species-Species Interactions	Mammalia_SSI	SpeciesInteractions_EID2.csv	figshare	doi:10.6084/m9.figshare.1381853	http://dx.doi.org/10.6084/m9.figshare.1381853
Methanothermobacter	Species-Species Interactions	Methanothermobacter_SSI	SpeciesInteractions_EID2.csv	figshare	doi:10.6084/m9.figshare.1381853	http://dx.doi.org/10.6084/m9.figshare.1381853
Mollusca	Species-Species Interactions	Mollusca_SSI	SpeciesInteractions_EID2.csv	figshare	doi:10.6084/m9.figshare.1381853	http://dx.doi.org/10.6084/m9.figshare.1381853
Phaeophyceae	Species-Species Interactions	Phaeophyceae_SSI	SpeciesInteractions_EID2.csv	figshare	doi:10.6084/m9.figshare.1381853	http://dx.doi.org/10.6084/m9.figshare.1381853
Porifera	Species-Species Interactions	Porifera_SSI	SpeciesInteractions_EID2.csv	figshare	doi:10.6084/m9.figshare.1381853	http://dx.doi.org/10.6084/m9.figshare.1381853
Primates	Species-Species Interactions	Primates_SSI	SpeciesInteractions_EID2.csv	figshare	doi:10.6084/m9.figshare.1381853	http://dx.doi.org/10.6084/m9.figshare.1381853
Rodentia	Species-Species Interactions	Rodentia_SSI	SpeciesInteractions_EID2.csv	figshare	doi:10.6084/m9.figshare.1381853	http://dx.doi.org/10.6084/m9.figshare.1381853
Viroids	Species-Species Interactions	Viroids_SSI	SpeciesInteractions_EID2.csv	figshare	doi:10.6084/m9.figshare.1381853	http://dx.doi.org/10.6084/m9.figshare.1381853
Viruses	Species-Species Interactions	Viruses_SSI	SpeciesInteractions_EID2.csv	figshare	doi:10.6084/m9.figshare.1381853	http://dx.doi.org/10.6084/m9.figshare.1381853
Chondrichthyes	Species-Species Interactions	Chondrichthyes_SSI	SpeciesInteractions_EID2.csv	figshare	doi:10.6084/m9.figshare.1381853	http://dx.doi.org/10.6084/m9.figshare.1381853
Dipnoi	Species-Species Interactions	Dipnoi_SSI	SpeciesInteractions_EID2.csv	figshare	doi:10.6084/m9.figshare.1381853	http://dx.doi.org/10.6084/m9.figshare.1381853
Actinopterygii	Species-Species Interactions	Actinopterygii _SSI	SpeciesInteractions_EID2.csv	figshare	doi:10.6084/m9.figshare.1381853	http://dx.doi.org/10.6084/m9.figshare.1381853
Hyperotreti	Species-Species Interactions	Hyperotreti_SSI	SpeciesInteractions_EID2.csv	figshare	doi:10.6084/m9.figshare.1381853	http://dx.doi.org/10.6084/m9.figshare.1381853
Hyperoartia	Species-Species Interactions	Hyperoartia_SSI	SpeciesInteractions_EID2.csv	figshare	doi:10.6084/m9.figshare.1381853	http://dx.doi.org/10.6084/m9.figshare.1381853
Coelacanthimorpha	Species-Species Interactions	Coelacanthimorpha_SSI	SpeciesInteractions_EID2.csv	figshare	doi:10.6084/m9.figshare.1381853	http://dx.doi.org/10.6084/m9.figshare.1381853
Parabasalia	Species-Species Interactions	Parabasalia_SSI	SpeciesInteractions_EID2.csv	figshare	doi:10.6084/m9.figshare.1381853	http://dx.doi.org/10.6084/m9.figshare.1381853
Heterolobosea	Species-Species Interactions	Heterolobosea_SSI	SpeciesInteractions_EID2.csv	figshare	doi:10.6084/m9.figshare.1381853	http://dx.doi.org/10.6084/m9.figshare.1381853
Platyhelminthes	Species-Species Interactions	Platyhelminthes_SSI	SpeciesInteractions_EID2.csv	figshare	doi:10.6084/m9.figshare.1381853	http://dx.doi.org/10.6084/m9.figshare.1381853
Nematode	Species-Species Interactions	Nematode_SSI	SpeciesInteractions_EID2.csv	figshare	doi:10.6084/m9.figshare.1381853	http://dx.doi.org/10.6084/m9.figshare.1381853
Acanthocephala	Species-Species Interactions	Acanthocephala_SSI	SpeciesInteractions_EID2.csv	figshare	doi:10.6084/m9.figshare.1381853	http://dx.doi.org/10.6084/m9.figshare.1381853
Testudines	Species-Species Interactions	Testudines_SSI	SpeciesInteractions_EID2.csv	figshare	doi:10.6084/m9.figshare.1381853	http://dx.doi.org/10.6084/m9.figshare.1381853
Archosauria	Species-Species Interactions	Archosauria_SSI	SpeciesInteractions_EID2.csv	figshare	doi:10.6084/m9.figshare.1381853	http://dx.doi.org/10.6084/m9.figshare.1381853
Lepidosauria	Species-Species Interactions	Lepidosauria_SSI	SpeciesInteractions_EID2.csv	figshare	doi:10.6084/m9.figshare.1381853	http://dx.doi.org/10.6084/m9.figshare.1381853
Alveolata	Species-Species Interactions	Alveolata_SSI	SpeciesInteractions_EID2.csv	figshare	doi:10.6084/m9.figshare.1381853	http://dx.doi.org/10.6084/m9.figshare.1381853
Euglenozoa	Species-Species Interactions	Euglenozoa_SSI	SpeciesInteractions_EID2.csv	figshare	doi:10.6084/m9.figshare.1381853	http://dx.doi.org/10.6084/m9.figshare.1381853
Fornicate	Species-Species Interactions	Fornicate_SSI	SpeciesInteractions_EID2.csv	figshare	doi:10.6084/m9.figshare.1381853	http://dx.doi.org/10.6084/m9.figshare.1381853
Katablepharidophyta	Species-Species Interactions	Katablepharidophyta_SSI	SpeciesInteractions_EID2.csv	figshare	doi:10.6084/m9.figshare.1381853	http://dx.doi.org/10.6084/m9.figshare.1381853
Rhizaria	Species-Species Interactions	Rhizaria_SSI	SpeciesInteractions_EID2.csv	figshare	doi:10.6084/m9.figshare.1381853	http://dx.doi.org/10.6084/m9.figshare.1381853
Apusozoa	Species-Species Interactions	Apusozoa_SSI	SpeciesInteractions_EID2.csv	figshare	doi:10.6084/m9.figshare.1381853	http://dx.doi.org/10.6084/m9.figshare.1381853
Amoebozoa	Species-Species Interactions	Amoebozoa_SSI	SpeciesInteractions_EID2.csv	figshare	doi:10.6084/m9.figshare.1381853	http://dx.doi.org/10.6084/m9.figshare.1381853
Jakobida	Species-Species Interactions	Jakobida_SSI	SpeciesInteractions_EID2.csv	figshare	doi:10.6084/m9.figshare.1381853	http://dx.doi.org/10.6084/m9.figshare.1381853
Oomycetes	Species-Species Interactions	Oomycetes_SSI	SpeciesInteractions_EID2.csv	figshare	doi:10.6084/m9.figshare.1381853	http://dx.doi.org/10.6084/m9.figshare.1381853
Felis catus	Species-Species Interactions	Felis catus_SSI	SpeciesInteractions_EID2.csv	figshare	doi:10.6084/m9.figshare.1381853	http://dx.doi.org/10.6084/m9.figshare.1381853
Equus caballus	Species-Species Interactions	Equus caballus_SSI	SpeciesInteractions_EID2.csv	figshare	doi:10.6084/m9.figshare.1381853	http://dx.doi.org/10.6084/m9.figshare.1381853
Lama glama	Species-Species Interactions	Lama glama_SSI	SpeciesInteractions_EID2.csv	figshare	doi:10.6084/m9.figshare.1381853	http://dx.doi.org/10.6084/m9.figshare.1381853
Equus asinus	Species-Species Interactions	Equus asinus_SSI	SpeciesInteractions_EID2.csv	figshare	doi:10.6084/m9.figshare.1381853	http://dx.doi.org/10.6084/m9.figshare.1381853
Cricetus cricetus	Species-Species Interactions	Cricetus cricetus_SSI	SpeciesInteractions_EID2.csv	figshare	doi:10.6084/m9.figshare.1381853	http://dx.doi.org/10.6084/m9.figshare.1381853
Cervus elaphus	Species-Species Interactions	Cervus elaphus_SSI	SpeciesInteractions_EID2.csv	figshare	doi:10.6084/m9.figshare.1381853	http://dx.doi.org/10.6084/m9.figshare.1381853
Cavia porcellus	Species-Species Interactions	Cavia porcellus_SSI	SpeciesInteractions_EID2.csv	figshare	doi:10.6084/m9.figshare.1381853	http://dx.doi.org/10.6084/m9.figshare.1381853
Capreolus capreolus	Species-Species Interactions	Capreolus capreolus_SSI	SpeciesInteractions_EID2.csv	figshare	doi:10.6084/m9.figshare.1381853	http://dx.doi.org/10.6084/m9.figshare.1381853
Canis lupus familiaris	Species-Species Interactions	Canis lupus familiaris_SSI	SpeciesInteractions_EID2.csv	figshare	doi:10.6084/m9.figshare.1381853	http://dx.doi.org/10.6084/m9.figshare.1381853
Camelus dromedarius	Species-Species Interactions	Camelus dromedarius_SSI	SpeciesInteractions_EID2.csv	figshare	doi:10.6084/m9.figshare.1381853	http://dx.doi.org/10.6084/m9.figshare.1381853
Camelus bactrianus	Species-Species Interactions	Camelus bactrianus_SSI	SpeciesInteractions_EID2.csv	figshare	doi:10.6084/m9.figshare.1381853	http://dx.doi.org/10.6084/m9.figshare.1381853
Bos taurus	Species-Species Interactions	Bos taurus_SSI	SpeciesInteractions_EID2.csv	figshare	doi:10.6084/m9.figshare.1381853	http://dx.doi.org/10.6084/m9.figshare.1381853
Bos indicus	Species-Species Interactions	Bos indicus_SSI	SpeciesInteractions_EID2.csv	figshare	doi:10.6084/m9.figshare.1381853	http://dx.doi.org/10.6084/m9.figshare.1381853
Bison bonasus	Species-Species Interactions	Bison bonasus_SSI	SpeciesInteractions_EID2.csv	figshare	doi:10.6084/m9.figshare.1381853	http://dx.doi.org/10.6084/m9.figshare.1381853
Bison bison	Species-Species Interactions	Bison bison_SSI	SpeciesInteractions_EID2.csv	figshare	doi:10.6084/m9.figshare.1381853	http://dx.doi.org/10.6084/m9.figshare.1381853
Lama pacos	Species-Species Interactions	Lama pacos_SSI	SpeciesInteractions_EID2.csv	figshare	doi:10.6084/m9.figshare.1381853	http://dx.doi.org/10.6084/m9.figshare.1381853
Meleagris gallopavo	Species-Species Interactions	Meleagris gallopavo_SSI	SpeciesInteractions_EID2.csv	figshare	doi:10.6084/m9.figshare.1381853	http://dx.doi.org/10.6084/m9.figshare.1381853
Sus scrofa domesticus	Species-Species Interactions	Sus scrofa domesticus_SSI	SpeciesInteractions_EID2.csv	figshare	doi:10.6084/m9.figshare.1381853	http://dx.doi.org/10.6084/m9.figshare.1381853
Meriones unguiculatus	Species-Species Interactions	Meriones unguiculatus_SSI	SpeciesInteractions_EID2.csv	figshare	doi:10.6084/m9.figshare.1381853	http://dx.doi.org/10.6084/m9.figshare.1381853
Mesocricetus auratus	Species-Species Interactions	Mesocricetus auratus_SSI	SpeciesInteractions_EID2.csv	figshare	doi:10.6084/m9.figshare.1381853	http://dx.doi.org/10.6084/m9.figshare.1381853
Mus musculus	Species-Species Interactions	Mus musculus_SSI	SpeciesInteractions_EID2.csv	figshare	doi:10.6084/m9.figshare.1381853	http://dx.doi.org/10.6084/m9.figshare.1381853
Mus musculus domesticus	Species-Species Interactions	Mus musculus domesticus_SSI	SpeciesInteractions_EID2.csv	figshare	doi:10.6084/m9.figshare.1381853	http://dx.doi.org/10.6084/m9.figshare.1381853
Mustela putorius furo	Species-Species Interactions	Mustela putorius furo_SSI	SpeciesInteractions_EID2.csv	figshare	doi:10.6084/m9.figshare.1381853	http://dx.doi.org/10.6084/m9.figshare.1381853
Numida meleagris	Species-Species Interactions	Numida meleagris_SSI	SpeciesInteractions_EID2.csv	figshare	doi:10.6084/m9.figshare.1381853	http://dx.doi.org/10.6084/m9.figshare.1381853
Capra hircus	Species-Species Interactions	Capra hircus_SSI	SpeciesInteractions_EID2.csv	figshare	doi:10.6084/m9.figshare.1381853	http://dx.doi.org/10.6084/m9.figshare.1381853
Oryctolagus cuniculus	Species-Species Interactions	Oryctolagus cuniculus_SSI	SpeciesInteractions_EID2.csv	figshare	doi:10.6084/m9.figshare.1381853	http://dx.doi.org/10.6084/m9.figshare.1381853
Ovis aries	Species-Species Interactions	Ovis aries_SSI	SpeciesInteractions_EID2.csv	figshare	doi:10.6084/m9.figshare.1381853	http://dx.doi.org/10.6084/m9.figshare.1381853
Pavo cristatus	Species-Species Interactions	Pavo cristatus_SSI	SpeciesInteractions_EID2.csv	figshare	doi:10.6084/m9.figshare.1381853	http://dx.doi.org/10.6084/m9.figshare.1381853
Bubalus bubalis	Species-Species Interactions	Bubalus bubalis_SSI	SpeciesInteractions_EID2.csv	figshare	doi:10.6084/m9.figshare.1381853	http://dx.doi.org/10.6084/m9.figshare.1381853
Phasianus colchicus	Species-Species Interactions	Phasianus colchicus_SSI	SpeciesInteractions_EID2.csv	figshare	doi:10.6084/m9.figshare.1381853	http://dx.doi.org/10.6084/m9.figshare.1381853
Rangifer tarandus	Species-Species Interactions	Rangifer tarandus_SSI	SpeciesInteractions_EID2.csv	figshare	doi:10.6084/m9.figshare.1381853	http://dx.doi.org/10.6084/m9.figshare.1381853
Anser anser	Species-Species Interactions	Anser anser_SSI	SpeciesInteractions_EID2.csv	figshare	doi:10.6084/m9.figshare.1381853	http://dx.doi.org/10.6084/m9.figshare.1381853
Anas platyrhynchos	Species-Species Interactions	Anas platyrhynchos_SSI	SpeciesInteractions_EID2.csv	figshare	doi:10.6084/m9.figshare.1381853	http://dx.doi.org/10.6084/m9.figshare.1381853
Serinus canaria	Species-Species Interactions	Serinus canaria_SSI	SpeciesInteractions_EID2.csv	figshare	doi:10.6084/m9.figshare.1381853	http://dx.doi.org/10.6084/m9.figshare.1381853
Struthio camelus	Species-Species Interactions	Struthio camelus_SSI	SpeciesInteractions_EID2.csv	figshare	doi:10.6084/m9.figshare.1381853	http://dx.doi.org/10.6084/m9.figshare.1381853
Rattus norvegicus	Species-Species Interactions	Rattus norvegicus_SSI	SpeciesInteractions_EID2.csv	figshare	doi:10.6084/m9.figshare.1381853	http://dx.doi.org/10.6084/m9.figshare.1381853
Rattus rattus	Species-Species Interactions	Rattus rattus_SSI	SpeciesInteractions_EID2.csv	figshare	doi:10.6084/m9.figshare.1381853	http://dx.doi.org/10.6084/m9.figshare.1381853
Sus scrofa	Species-Species Interactions	Sus scrofa_SSI	SpeciesInteractions_EID2.csv	figshare	doi:10.6084/m9.figshare.1381853	http://dx.doi.org/10.6084/m9.figshare.1381853
Lagopus lagopus scotica	Species-Species Interactions	Lagopus lagopus scotica_SSI	SpeciesInteractions_EID2.csv	figshare	doi:10.6084/m9.figshare.1381853	http://dx.doi.org/10.6084/m9.figshare.1381853
Rhombomys opimus	Species-Species Interactions	Rhombomys opimus_SSI	SpeciesInteractions_EID2.csv	figshare	doi:10.6084/m9.figshare.1381853	http://dx.doi.org/10.6084/m9.figshare.1381853
Gallus gallus	Species-Species Interactions	Gallus gallus_SSI	SpeciesInteractions_EID2.csv	figshare	doi:10.6084/m9.figshare.1381853	http://dx.doi.org/10.6084/m9.figshare.1381853
Chinchilla lanigera	Species-Species Interactions	Chinchilla lanigera_SSI	SpeciesInteractions_EID2.csv	figshare	doi:10.6084/m9.figshare.1381853	http://dx.doi.org/10.6084/m9.figshare.1381853
Columba livia	Species-Species Interactions	Columba livia_SSI	SpeciesInteractions_EID2.csv	figshare	doi:10.6084/m9.figshare.1381853	http://dx.doi.org/10.6084/m9.figshare.1381853
Dama dama	Species-Species Interactions	Dama dama_SSI	SpeciesInteractions_EID2.csv	figshare	doi:10.6084/m9.figshare.1381853	http://dx.doi.org/10.6084/m9.figshare.1381853
Agapornis personata	Species-Species Interactions	Agapornis personata_SSI	SpeciesInteractions_EID2.csv	figshare	doi:10.6084/m9.figshare.1381853	http://dx.doi.org/10.6084/m9.figshare.1381853
Agapornis roseicollis	Species-Species Interactions	Agapornis roseicollis_SSI	SpeciesInteractions_EID2.csv	figshare	doi:10.6084/m9.figshare.1381853	http://dx.doi.org/10.6084/m9.figshare.1381853
Nymphicus hollandicus	Species-Species Interactions	Nymphicus hollandicus_SSI	SpeciesInteractions_EID2.csv	figshare	doi:10.6084/m9.figshare.1381853	http://dx.doi.org/10.6084/m9.figshare.1381853
Melopsittacus undulatus	Species-Species Interactions	Melopsittacus undulatus_SSI	SpeciesInteractions_EID2.csv	figshare	doi:10.6084/m9.figshare.1381853	http://dx.doi.org/10.6084/m9.figshare.1381853
Equus asinus africanus	Species-Species Interactions	Equus asinus africanus_SSI	SpeciesInteractions_EID2.csv	figshare	doi:10.6084/m9.figshare.1381853	http://dx.doi.org/10.6084/m9.figshare.1381853
Paramyxea	Species-Species Interactions	Paramyxea_SSI	SpeciesInteractions_EID2.csv	figshare	doi:10.6084/m9.figshare.1381853	http://dx.doi.org/10.6084/m9.figshare.1381853
Kappaphycus alvarezii	Species-Species Interactions	Kappaphycus alvarezii_SSI	SpeciesInteractions_EID2.csv	figshare	doi:10.6084/m9.figshare.1381853	http://dx.doi.org/10.6084/m9.figshare.1381853
Petalonia fascia	Species-Species Interactions	Petalonia fascia_SSI	SpeciesInteractions_EID2.csv	figshare	doi:10.6084/m9.figshare.1381853	http://dx.doi.org/10.6084/m9.figshare.1381853
Grateloupia filicina	Species-Species Interactions	Grateloupia filicina_SSI	SpeciesInteractions_EID2.csv	figshare	doi:10.6084/m9.figshare.1381853	http://dx.doi.org/10.6084/m9.figshare.1381853
Gelidium amansii	Species-Species Interactions	Gelidium amansii_SSI	SpeciesInteractions_EID2.csv	figshare	doi:10.6084/m9.figshare.1381853	http://dx.doi.org/10.6084/m9.figshare.1381853
Emiliania huxleyi	Species-Species Interactions	Emiliania huxleyi_SSI	SpeciesInteractions_EID2.csv	figshare	doi:10.6084/m9.figshare.1381853	http://dx.doi.org/10.6084/m9.figshare.1381853
Corallina officinalis	Species-Species Interactions	Corallina officinalis_SSI	SpeciesInteractions_EID2.csv	figshare	doi:10.6084/m9.figshare.1381853	http://dx.doi.org/10.6084/m9.figshare.1381853
Palmaria palmata	Species-Species Interactions	Palmaria palmata_SSI	SpeciesInteractions_EID2.csv	figshare	doi:10.6084/m9.figshare.1381853	http://dx.doi.org/10.6084/m9.figshare.1381853
Plocamium telfairiae	Species-Species Interactions	Plocamium telfairiae_SSI	SpeciesInteractions_EID2.csv	figshare	doi:10.6084/m9.figshare.1381853	http://dx.doi.org/10.6084/m9.figshare.1381853
Gelidium pulchellum	Species-Species Interactions	Gelidium pulchellum_SSI	SpeciesInteractions_EID2.csv	figshare	doi:10.6084/m9.figshare.1381853	http://dx.doi.org/10.6084/m9.figshare.1381853
Gracilaria corticata	Species-Species Interactions	Gracilaria corticata_SSI	SpeciesInteractions_EID2.csv	figshare	doi:10.6084/m9.figshare.1381853	http://dx.doi.org/10.6084/m9.figshare.1381853
Grateloupia lanceolata	Species-Species Interactions	Grateloupia lanceolata_SSI	SpeciesInteractions_EID2.csv	figshare	doi:10.6084/m9.figshare.1381853	http://dx.doi.org/10.6084/m9.figshare.1381853
Grateloupia turuturu	Species-Species Interactions	Grateloupia turuturu_SSI	SpeciesInteractions_EID2.csv	figshare	doi:10.6084/m9.figshare.1381853	http://dx.doi.org/10.6084/m9.figshare.1381853
Hypnea musciformis	Species-Species Interactions	Hypnea musciformis_SSI	SpeciesInteractions_EID2.csv	figshare	doi:10.6084/m9.figshare.1381853	http://dx.doi.org/10.6084/m9.figshare.1381853
Isochrysis galbana	Species-Species Interactions	Isochrysis galbana_SSI	SpeciesInteractions_EID2.csv	figshare	doi:10.6084/m9.figshare.1381853	http://dx.doi.org/10.6084/m9.figshare.1381853
Laminaria digitata	Species-Species Interactions	Laminaria digitata_SSI	SpeciesInteractions_EID2.csv	figshare	doi:10.6084/m9.figshare.1381853	http://dx.doi.org/10.6084/m9.figshare.1381853
Lomentaria catenata	Species-Species Interactions	Lomentaria catenata_SSI	SpeciesInteractions_EID2.csv	figshare	doi:10.6084/m9.figshare.1381853	http://dx.doi.org/10.6084/m9.figshare.1381853
Fucus vesiculosus	Species-Species Interactions	Fucus vesiculosus_SSI	SpeciesInteractions_EID2.csv	figshare	doi:10.6084/m9.figshare.1381853	http://dx.doi.org/10.6084/m9.figshare.1381853
Saccharina latissima	Species-Species Interactions	Saccharina latissima_SSI	SpeciesInteractions_EID2.csv	figshare	doi:10.6084/m9.figshare.1381853	http://dx.doi.org/10.6084/m9.figshare.1381853
Porphyra yezoensis	Species-Species Interactions	Porphyra yezoensis_SSI	SpeciesInteractions_EID2.csv	figshare	doi:10.6084/m9.figshare.1381853	http://dx.doi.org/10.6084/m9.figshare.1381853
Padina pavonica	Species-Species Interactions	Padina pavonica_SSI	SpeciesInteractions_EID2.csv	figshare	doi:10.6084/m9.figshare.1381853	http://dx.doi.org/10.6084/m9.figshare.1381853
Padina arborescens	Species-Species Interactions	Padina arborescens_SSI	SpeciesInteractions_EID2.csv	figshare	doi:10.6084/m9.figshare.1381853	http://dx.doi.org/10.6084/m9.figshare.1381853
Mastocarpus stellatus	Species-Species Interactions	Mastocarpus stellatus_SSI	SpeciesInteractions_EID2.csv	figshare	doi:10.6084/m9.figshare.1381853	http://dx.doi.org/10.6084/m9.figshare.1381853
Chaetoceros compressus	Species-Species Interactions	Chaetoceros compressus_SSI	SpeciesInteractions_EID2.csv	figshare	doi:10.6084/m9.figshare.1381853	http://dx.doi.org/10.6084/m9.figshare.1381853
Chaetoceros muellerii	Species-Species Interactions	Chaetoceros muellerii_SSI	SpeciesInteractions_EID2.csv	figshare	doi:10.6084/m9.figshare.1381853	http://dx.doi.org/10.6084/m9.figshare.1381853
Chondrus crispus	Species-Species Interactions	Chondrus crispus_SSI	SpeciesInteractions_EID2.csv	figshare	doi:10.6084/m9.figshare.1381853	http://dx.doi.org/10.6084/m9.figshare.1381853
Chondrus ocellatus	Species-Species Interactions	Chondrus ocellatus_SSI	SpeciesInteractions_EID2.csv	figshare	doi:10.6084/m9.figshare.1381853	http://dx.doi.org/10.6084/m9.figshare.1381853
Colpomenia sinuosa	Species-Species Interactions	Colpomenia sinuosa_SSI	SpeciesInteractions_EID2.csv	figshare	doi:10.6084/m9.figshare.1381853	http://dx.doi.org/10.6084/m9.figshare.1381853
Devaleraea ramentacea	Species-Species Interactions	Devaleraea ramentacea_SSI	SpeciesInteractions_EID2.csv	figshare	doi:10.6084/m9.figshare.1381853	http://dx.doi.org/10.6084/m9.figshare.1381853
Durvillaea antarctica	Species-Species Interactions	Durvillaea antarctica_SSI	SpeciesInteractions_EID2.csv	figshare	doi:10.6084/m9.figshare.1381853	http://dx.doi.org/10.6084/m9.figshare.1381853
Ecklonia cava	Species-Species Interactions	Ecklonia cava_SSI	SpeciesInteractions_EID2.csv	figshare	doi:10.6084/m9.figshare.1381853	http://dx.doi.org/10.6084/m9.figshare.1381853
Ectocarpus fasciculatus	Species-Species Interactions	Ectocarpus fasciculatus_SSI	SpeciesInteractions_EID2.csv	figshare	doi:10.6084/m9.figshare.1381853	http://dx.doi.org/10.6084/m9.figshare.1381853
Enhalus acoroides	Species-Species Interactions	Enhalus acoroides_SSI	SpeciesInteractions_EID2.csv	figshare	doi:10.6084/m9.figshare.1381853	http://dx.doi.org/10.6084/m9.figshare.1381853
Fucus spiralis	Species-Species Interactions	Fucus spiralis_SSI	SpeciesInteractions_EID2.csv	figshare	doi:10.6084/m9.figshare.1381853	http://dx.doi.org/10.6084/m9.figshare.1381853
Sargassum fusiforme	Species-Species Interactions	Sargassum fusiforme_SSI	SpeciesInteractions_EID2.csv	figshare	doi:10.6084/m9.figshare.1381853	http://dx.doi.org/10.6084/m9.figshare.1381853
Sargassum serratifolium	Species-Species Interactions	Sargassum serratifolium_SSI	SpeciesInteractions_EID2.csv	figshare	doi:10.6084/m9.figshare.1381853	http://dx.doi.org/10.6084/m9.figshare.1381853
Scytosiphon lomentaria	Species-Species Interactions	Scytosiphon lomentaria_SSI	SpeciesInteractions_EID2.csv	figshare	doi:10.6084/m9.figshare.1381853	http://dx.doi.org/10.6084/m9.figshare.1381853
Undaria pinnatifida	Species-Species Interactions	Undaria pinnatifida_SSI	SpeciesInteractions_EID2.csv	figshare	doi:10.6084/m9.figshare.1381853	http://dx.doi.org/10.6084/m9.figshare.1381853
