# Supplementary material for: Database of host-pathogen and related species interactions, and their global distribution
Source: Sci Data. 2015 Sep 15;2:150049. doi: 10.1038/sdata.2015.49 (PMC4570150; doi:10.1038/sdata.2015.49)
Supplement: Supplementary file 1 [file sdata201549-isa1.zip › a_SLI_Wardeh.txt]

Sample Name	Protocol REF	Assay Name	Raw Data File	Comment [Data Repository]	Comment [Data Record Accession]	Comment [Data Record URI]
nucleotide sequences	Species-Location Interactions	nucleotide sequences_SLI	LocationInteractions_EID2.csv	figshare	doi:10.6084/m9.figshare.1381854	http://dx.doi.org/10.6084/m9.figshare.1381854
literature sources	Species-Location Interactions	literature sources_SLI	LocationInteractions_EID2.csv	figshare	doi:10.6084/m9.figshare.1381854	http://dx.doi.org/10.6084/m9.figshare.1381854
saudi arabia	Species-Location Interactions	saudi arabia_SLI	LocationInteractions_EID2.csv	figshare	doi:10.6084/m9.figshare.1381854	http://dx.doi.org/10.6084/m9.figshare.1381854
iran	Species-Location Interactions	iran_SLI	LocationInteractions_EID2.csv	figshare	doi:10.6084/m9.figshare.1381854	http://dx.doi.org/10.6084/m9.figshare.1381854
cyprus	Species-Location Interactions	cyprus_SLI	LocationInteractions_EID2.csv	figshare	doi:10.6084/m9.figshare.1381854	http://dx.doi.org/10.6084/m9.figshare.1381854
tanzania	Species-Location Interactions	tanzania_SLI	LocationInteractions_EID2.csv	figshare	doi:10.6084/m9.figshare.1381854	http://dx.doi.org/10.6084/m9.figshare.1381854
armenia	Species-Location Interactions	armenia_SLI	LocationInteractions_EID2.csv	figshare	doi:10.6084/m9.figshare.1381854	http://dx.doi.org/10.6084/m9.figshare.1381854
kenya	Species-Location Interactions	kenya_SLI	LocationInteractions_EID2.csv	figshare	doi:10.6084/m9.figshare.1381854	http://dx.doi.org/10.6084/m9.figshare.1381854
uganda	Species-Location Interactions	uganda_SLI	LocationInteractions_EID2.csv	figshare	doi:10.6084/m9.figshare.1381854	http://dx.doi.org/10.6084/m9.figshare.1381854
rwanda	Species-Location Interactions	rwanda_SLI	LocationInteractions_EID2.csv	figshare	doi:10.6084/m9.figshare.1381854	http://dx.doi.org/10.6084/m9.figshare.1381854
somalia	Species-Location Interactions	somalia_SLI	LocationInteractions_EID2.csv	figshare	doi:10.6084/m9.figshare.1381854	http://dx.doi.org/10.6084/m9.figshare.1381854
syria	Species-Location Interactions	syria_SLI	LocationInteractions_EID2.csv	figshare	doi:10.6084/m9.figshare.1381854	http://dx.doi.org/10.6084/m9.figshare.1381854
democratic republic of the congo	Species-Location Interactions	democratic republic of the congo_SLI	LocationInteractions_EID2.csv	figshare	doi:10.6084/m9.figshare.1381854	http://dx.doi.org/10.6084/m9.figshare.1381854
central african republic	Species-Location Interactions	central african republic_SLI	LocationInteractions_EID2.csv	figshare	doi:10.6084/m9.figshare.1381854	http://dx.doi.org/10.6084/m9.figshare.1381854
seychelles	Species-Location Interactions	seychelles_SLI	LocationInteractions_EID2.csv	figshare	doi:10.6084/m9.figshare.1381854	http://dx.doi.org/10.6084/m9.figshare.1381854
israel	Species-Location Interactions	israel_SLI	LocationInteractions_EID2.csv	figshare	doi:10.6084/m9.figshare.1381854	http://dx.doi.org/10.6084/m9.figshare.1381854
turkey	Species-Location Interactions	turkey_SLI	LocationInteractions_EID2.csv	figshare	doi:10.6084/m9.figshare.1381854	http://dx.doi.org/10.6084/m9.figshare.1381854
ethiopia	Species-Location Interactions	ethiopia_SLI	LocationInteractions_EID2.csv	figshare	doi:10.6084/m9.figshare.1381854	http://dx.doi.org/10.6084/m9.figshare.1381854
egypt	Species-Location Interactions	egypt_SLI	LocationInteractions_EID2.csv	figshare	doi:10.6084/m9.figshare.1381854	http://dx.doi.org/10.6084/m9.figshare.1381854
sudan	Species-Location Interactions	sudan_SLI	LocationInteractions_EID2.csv	figshare	doi:10.6084/m9.figshare.1381854	http://dx.doi.org/10.6084/m9.figshare.1381854
greece	Species-Location Interactions	greece_SLI	LocationInteractions_EID2.csv	figshare	doi:10.6084/m9.figshare.1381854	http://dx.doi.org/10.6084/m9.figshare.1381854
burundi	Species-Location Interactions	burundi_SLI	LocationInteractions_EID2.csv	figshare	doi:10.6084/m9.figshare.1381854	http://dx.doi.org/10.6084/m9.figshare.1381854
estonia	Species-Location Interactions	estonia_SLI	LocationInteractions_EID2.csv	figshare	doi:10.6084/m9.figshare.1381854	http://dx.doi.org/10.6084/m9.figshare.1381854
georgia	Species-Location Interactions	georgia_SLI	LocationInteractions_EID2.csv	figshare	doi:10.6084/m9.figshare.1381854	http://dx.doi.org/10.6084/m9.figshare.1381854
belarus	Species-Location Interactions	belarus_SLI	LocationInteractions_EID2.csv	figshare	doi:10.6084/m9.figshare.1381854	http://dx.doi.org/10.6084/m9.figshare.1381854
finland	Species-Location Interactions	finland_SLI	LocationInteractions_EID2.csv	figshare	doi:10.6084/m9.figshare.1381854	http://dx.doi.org/10.6084/m9.figshare.1381854
macedonia	Species-Location Interactions	macedonia_SLI	LocationInteractions_EID2.csv	figshare	doi:10.6084/m9.figshare.1381854	http://dx.doi.org/10.6084/m9.figshare.1381854
hungary	Species-Location Interactions	hungary_SLI	LocationInteractions_EID2.csv	figshare	doi:10.6084/m9.figshare.1381854	http://dx.doi.org/10.6084/m9.figshare.1381854
bulgaria	Species-Location Interactions	bulgaria_SLI	LocationInteractions_EID2.csv	figshare	doi:10.6084/m9.figshare.1381854	http://dx.doi.org/10.6084/m9.figshare.1381854
poland	Species-Location Interactions	poland_SLI	LocationInteractions_EID2.csv	figshare	doi:10.6084/m9.figshare.1381854	http://dx.doi.org/10.6084/m9.figshare.1381854
zimbabwe	Species-Location Interactions	zimbabwe_SLI	LocationInteractions_EID2.csv	figshare	doi:10.6084/m9.figshare.1381854	http://dx.doi.org/10.6084/m9.figshare.1381854
jordan	Species-Location Interactions	jordan_SLI	LocationInteractions_EID2.csv	figshare	doi:10.6084/m9.figshare.1381854	http://dx.doi.org/10.6084/m9.figshare.1381854
moldova	Species-Location Interactions	moldova_SLI	LocationInteractions_EID2.csv	figshare	doi:10.6084/m9.figshare.1381854	http://dx.doi.org/10.6084/m9.figshare.1381854
mauritius	Species-Location Interactions	mauritius_SLI	LocationInteractions_EID2.csv	figshare	doi:10.6084/m9.figshare.1381854	http://dx.doi.org/10.6084/m9.figshare.1381854
swaziland	Species-Location Interactions	swaziland_SLI	LocationInteractions_EID2.csv	figshare	doi:10.6084/m9.figshare.1381854	http://dx.doi.org/10.6084/m9.figshare.1381854
south africa	Species-Location Interactions	south africa_SLI	LocationInteractions_EID2.csv	figshare	doi:10.6084/m9.figshare.1381854	http://dx.doi.org/10.6084/m9.figshare.1381854
botswana	Species-Location Interactions	botswana_SLI	LocationInteractions_EID2.csv	figshare	doi:10.6084/m9.figshare.1381854	http://dx.doi.org/10.6084/m9.figshare.1381854
ukraine	Species-Location Interactions	ukraine_SLI	LocationInteractions_EID2.csv	figshare	doi:10.6084/m9.figshare.1381854	http://dx.doi.org/10.6084/m9.figshare.1381854
mozambique	Species-Location Interactions	mozambique_SLI	LocationInteractions_EID2.csv	figshare	doi:10.6084/m9.figshare.1381854	http://dx.doi.org/10.6084/m9.figshare.1381854
madagascar	Species-Location Interactions	madagascar_SLI	LocationInteractions_EID2.csv	figshare	doi:10.6084/m9.figshare.1381854	http://dx.doi.org/10.6084/m9.figshare.1381854
pakistan	Species-Location Interactions	pakistan_SLI	LocationInteractions_EID2.csv	figshare	doi:10.6084/m9.figshare.1381854	http://dx.doi.org/10.6084/m9.figshare.1381854
bangladesh	Species-Location Interactions	bangladesh_SLI	LocationInteractions_EID2.csv	figshare	doi:10.6084/m9.figshare.1381854	http://dx.doi.org/10.6084/m9.figshare.1381854
turkmenistan	Species-Location Interactions	turkmenistan_SLI	LocationInteractions_EID2.csv	figshare	doi:10.6084/m9.figshare.1381854	http://dx.doi.org/10.6084/m9.figshare.1381854
tajikistan	Species-Location Interactions	tajikistan_SLI	LocationInteractions_EID2.csv	figshare	doi:10.6084/m9.figshare.1381854	http://dx.doi.org/10.6084/m9.figshare.1381854
india	Species-Location Interactions	india_SLI	LocationInteractions_EID2.csv	figshare	doi:10.6084/m9.figshare.1381854	http://dx.doi.org/10.6084/m9.figshare.1381854
vietnam	Species-Location Interactions	vietnam_SLI	LocationInteractions_EID2.csv	figshare	doi:10.6084/m9.figshare.1381854	http://dx.doi.org/10.6084/m9.figshare.1381854
thailand	Species-Location Interactions	thailand_SLI	LocationInteractions_EID2.csv	figshare	doi:10.6084/m9.figshare.1381854	http://dx.doi.org/10.6084/m9.figshare.1381854
china	Species-Location Interactions	china_SLI	LocationInteractions_EID2.csv	figshare	doi:10.6084/m9.figshare.1381854	http://dx.doi.org/10.6084/m9.figshare.1381854
afghanistan	Species-Location Interactions	afghanistan_SLI	LocationInteractions_EID2.csv	figshare	doi:10.6084/m9.figshare.1381854	http://dx.doi.org/10.6084/m9.figshare.1381854
myanmar	Species-Location Interactions	myanmar_SLI	LocationInteractions_EID2.csv	figshare	doi:10.6084/m9.figshare.1381854	http://dx.doi.org/10.6084/m9.figshare.1381854
aland islands	Species-Location Interactions	aland islands_SLI	LocationInteractions_EID2.csv	figshare	doi:10.6084/m9.figshare.1381854	http://dx.doi.org/10.6084/m9.figshare.1381854
albania	Species-Location Interactions	albania_SLI	LocationInteractions_EID2.csv	figshare	doi:10.6084/m9.figshare.1381854	http://dx.doi.org/10.6084/m9.figshare.1381854
sri lanka	Species-Location Interactions	sri lanka_SLI	LocationInteractions_EID2.csv	figshare	doi:10.6084/m9.figshare.1381854	http://dx.doi.org/10.6084/m9.figshare.1381854
romania	Species-Location Interactions	romania_SLI	LocationInteractions_EID2.csv	figshare	doi:10.6084/m9.figshare.1381854	http://dx.doi.org/10.6084/m9.figshare.1381854
zambia	Species-Location Interactions	zambia_SLI	LocationInteractions_EID2.csv	figshare	doi:10.6084/m9.figshare.1381854	http://dx.doi.org/10.6084/m9.figshare.1381854
comoros	Species-Location Interactions	comoros_SLI	LocationInteractions_EID2.csv	figshare	doi:10.6084/m9.figshare.1381854	http://dx.doi.org/10.6084/m9.figshare.1381854
malawi	Species-Location Interactions	malawi_SLI	LocationInteractions_EID2.csv	figshare	doi:10.6084/m9.figshare.1381854	http://dx.doi.org/10.6084/m9.figshare.1381854
hong kong	Species-Location Interactions	hong kong_SLI	LocationInteractions_EID2.csv	figshare	doi:10.6084/m9.figshare.1381854	http://dx.doi.org/10.6084/m9.figshare.1381854
south korea	Species-Location Interactions	south korea_SLI	LocationInteractions_EID2.csv	figshare	doi:10.6084/m9.figshare.1381854	http://dx.doi.org/10.6084/m9.figshare.1381854
japan	Species-Location Interactions	japan_SLI	LocationInteractions_EID2.csv	figshare	doi:10.6084/m9.figshare.1381854	http://dx.doi.org/10.6084/m9.figshare.1381854
russia	Species-Location Interactions	russia_SLI	LocationInteractions_EID2.csv	figshare	doi:10.6084/m9.figshare.1381854	http://dx.doi.org/10.6084/m9.figshare.1381854
australia	Species-Location Interactions	australia_SLI	LocationInteractions_EID2.csv	figshare	doi:10.6084/m9.figshare.1381854	http://dx.doi.org/10.6084/m9.figshare.1381854
papua new guinea	Species-Location Interactions	papua new guinea_SLI	LocationInteractions_EID2.csv	figshare	doi:10.6084/m9.figshare.1381854	http://dx.doi.org/10.6084/m9.figshare.1381854
new zealand	Species-Location Interactions	new zealand_SLI	LocationInteractions_EID2.csv	figshare	doi:10.6084/m9.figshare.1381854	http://dx.doi.org/10.6084/m9.figshare.1381854
cameroon	Species-Location Interactions	cameroon_SLI	LocationInteractions_EID2.csv	figshare	doi:10.6084/m9.figshare.1381854	http://dx.doi.org/10.6084/m9.figshare.1381854
senegal	Species-Location Interactions	senegal_SLI	LocationInteractions_EID2.csv	figshare	doi:10.6084/m9.figshare.1381854	http://dx.doi.org/10.6084/m9.figshare.1381854
portugal	Species-Location Interactions	portugal_SLI	LocationInteractions_EID2.csv	figshare	doi:10.6084/m9.figshare.1381854	http://dx.doi.org/10.6084/m9.figshare.1381854
liberia	Species-Location Interactions	liberia_SLI	LocationInteractions_EID2.csv	figshare	doi:10.6084/m9.figshare.1381854	http://dx.doi.org/10.6084/m9.figshare.1381854
ivory coast	Species-Location Interactions	ivory coast_SLI	LocationInteractions_EID2.csv	figshare	doi:10.6084/m9.figshare.1381854	http://dx.doi.org/10.6084/m9.figshare.1381854
nigeria	Species-Location Interactions	nigeria_SLI	LocationInteractions_EID2.csv	figshare	doi:10.6084/m9.figshare.1381854	http://dx.doi.org/10.6084/m9.figshare.1381854
burkina faso	Species-Location Interactions	burkina faso_SLI	LocationInteractions_EID2.csv	figshare	doi:10.6084/m9.figshare.1381854	http://dx.doi.org/10.6084/m9.figshare.1381854
gambia	Species-Location Interactions	gambia_SLI	LocationInteractions_EID2.csv	figshare	doi:10.6084/m9.figshare.1381854	http://dx.doi.org/10.6084/m9.figshare.1381854
guinea	Species-Location Interactions	guinea_SLI	LocationInteractions_EID2.csv	figshare	doi:10.6084/m9.figshare.1381854	http://dx.doi.org/10.6084/m9.figshare.1381854
chad	Species-Location Interactions	chad_SLI	LocationInteractions_EID2.csv	figshare	doi:10.6084/m9.figshare.1381854	http://dx.doi.org/10.6084/m9.figshare.1381854
tunisia	Species-Location Interactions	tunisia_SLI	LocationInteractions_EID2.csv	figshare	doi:10.6084/m9.figshare.1381854	http://dx.doi.org/10.6084/m9.figshare.1381854
spain	Species-Location Interactions	spain_SLI	LocationInteractions_EID2.csv	figshare	doi:10.6084/m9.figshare.1381854	http://dx.doi.org/10.6084/m9.figshare.1381854
morocco	Species-Location Interactions	morocco_SLI	LocationInteractions_EID2.csv	figshare	doi:10.6084/m9.figshare.1381854	http://dx.doi.org/10.6084/m9.figshare.1381854
denmark	Species-Location Interactions	denmark_SLI	LocationInteractions_EID2.csv	figshare	doi:10.6084/m9.figshare.1381854	http://dx.doi.org/10.6084/m9.figshare.1381854
iceland	Species-Location Interactions	iceland_SLI	LocationInteractions_EID2.csv	figshare	doi:10.6084/m9.figshare.1381854	http://dx.doi.org/10.6084/m9.figshare.1381854
united kingdom	Species-Location Interactions	united kingdom_SLI	LocationInteractions_EID2.csv	figshare	doi:10.6084/m9.figshare.1381854	http://dx.doi.org/10.6084/m9.figshare.1381854
switzerland	Species-Location Interactions	switzerland_SLI	LocationInteractions_EID2.csv	figshare	doi:10.6084/m9.figshare.1381854	http://dx.doi.org/10.6084/m9.figshare.1381854
sweden	Species-Location Interactions	sweden_SLI	LocationInteractions_EID2.csv	figshare	doi:10.6084/m9.figshare.1381854	http://dx.doi.org/10.6084/m9.figshare.1381854
netherlands	Species-Location Interactions	netherlands_SLI	LocationInteractions_EID2.csv	figshare	doi:10.6084/m9.figshare.1381854	http://dx.doi.org/10.6084/m9.figshare.1381854
austria	Species-Location Interactions	austria_SLI	LocationInteractions_EID2.csv	figshare	doi:10.6084/m9.figshare.1381854	http://dx.doi.org/10.6084/m9.figshare.1381854
belgium	Species-Location Interactions	belgium_SLI	LocationInteractions_EID2.csv	figshare	doi:10.6084/m9.figshare.1381854	http://dx.doi.org/10.6084/m9.figshare.1381854
germany	Species-Location Interactions	germany_SLI	LocationInteractions_EID2.csv	figshare	doi:10.6084/m9.figshare.1381854	http://dx.doi.org/10.6084/m9.figshare.1381854
italy	Species-Location Interactions	italy_SLI	LocationInteractions_EID2.csv	figshare	doi:10.6084/m9.figshare.1381854	http://dx.doi.org/10.6084/m9.figshare.1381854
angola	Species-Location Interactions	angola_SLI	LocationInteractions_EID2.csv	figshare	doi:10.6084/m9.figshare.1381854	http://dx.doi.org/10.6084/m9.figshare.1381854
namibia	Species-Location Interactions	namibia_SLI	LocationInteractions_EID2.csv	figshare	doi:10.6084/m9.figshare.1381854	http://dx.doi.org/10.6084/m9.figshare.1381854
suriname	Species-Location Interactions	suriname_SLI	LocationInteractions_EID2.csv	figshare	doi:10.6084/m9.figshare.1381854	http://dx.doi.org/10.6084/m9.figshare.1381854
greenland	Species-Location Interactions	greenland_SLI	LocationInteractions_EID2.csv	figshare	doi:10.6084/m9.figshare.1381854	http://dx.doi.org/10.6084/m9.figshare.1381854
brazil	Species-Location Interactions	brazil_SLI	LocationInteractions_EID2.csv	figshare	doi:10.6084/m9.figshare.1381854	http://dx.doi.org/10.6084/m9.figshare.1381854
cuba	Species-Location Interactions	cuba_SLI	LocationInteractions_EID2.csv	figshare	doi:10.6084/m9.figshare.1381854	http://dx.doi.org/10.6084/m9.figshare.1381854
ireland	Species-Location Interactions	ireland_SLI	LocationInteractions_EID2.csv	figshare	doi:10.6084/m9.figshare.1381854	http://dx.doi.org/10.6084/m9.figshare.1381854
france	Species-Location Interactions	france_SLI	LocationInteractions_EID2.csv	figshare	doi:10.6084/m9.figshare.1381854	http://dx.doi.org/10.6084/m9.figshare.1381854
bosnia and herzegovina	Species-Location Interactions	bosnia and herzegovina_SLI	LocationInteractions_EID2.csv	figshare	doi:10.6084/m9.figshare.1381854	http://dx.doi.org/10.6084/m9.figshare.1381854
antigua and barbuda	Species-Location Interactions	antigua and barbuda_SLI	LocationInteractions_EID2.csv	figshare	doi:10.6084/m9.figshare.1381854	http://dx.doi.org/10.6084/m9.figshare.1381854
saint lucia	Species-Location Interactions	saint lucia_SLI	LocationInteractions_EID2.csv	figshare	doi:10.6084/m9.figshare.1381854	http://dx.doi.org/10.6084/m9.figshare.1381854
aruba	Species-Location Interactions	aruba_SLI	LocationInteractions_EID2.csv	figshare	doi:10.6084/m9.figshare.1381854	http://dx.doi.org/10.6084/m9.figshare.1381854
saint vincent and the grenadines	Species-Location Interactions	saint vincent and the grenadines_SLI	LocationInteractions_EID2.csv	figshare	doi:10.6084/m9.figshare.1381854	http://dx.doi.org/10.6084/m9.figshare.1381854
guatemala	Species-Location Interactions	guatemala_SLI	LocationInteractions_EID2.csv	figshare	doi:10.6084/m9.figshare.1381854	http://dx.doi.org/10.6084/m9.figshare.1381854
costa rica	Species-Location Interactions	costa rica_SLI	LocationInteractions_EID2.csv	figshare	doi:10.6084/m9.figshare.1381854	http://dx.doi.org/10.6084/m9.figshare.1381854
venezuela	Species-Location Interactions	venezuela_SLI	LocationInteractions_EID2.csv	figshare	doi:10.6084/m9.figshare.1381854	http://dx.doi.org/10.6084/m9.figshare.1381854
ecuador	Species-Location Interactions	ecuador_SLI	LocationInteractions_EID2.csv	figshare	doi:10.6084/m9.figshare.1381854	http://dx.doi.org/10.6084/m9.figshare.1381854
colombia	Species-Location Interactions	colombia_SLI	LocationInteractions_EID2.csv	figshare	doi:10.6084/m9.figshare.1381854	http://dx.doi.org/10.6084/m9.figshare.1381854
argentina	Species-Location Interactions	argentina_SLI	LocationInteractions_EID2.csv	figshare	doi:10.6084/m9.figshare.1381854	http://dx.doi.org/10.6084/m9.figshare.1381854
chile	Species-Location Interactions	chile_SLI	LocationInteractions_EID2.csv	figshare	doi:10.6084/m9.figshare.1381854	http://dx.doi.org/10.6084/m9.figshare.1381854
bolivia	Species-Location Interactions	bolivia_SLI	LocationInteractions_EID2.csv	figshare	doi:10.6084/m9.figshare.1381854	http://dx.doi.org/10.6084/m9.figshare.1381854
british virgin islands	Species-Location Interactions	british virgin islands_SLI	LocationInteractions_EID2.csv	figshare	doi:10.6084/m9.figshare.1381854	http://dx.doi.org/10.6084/m9.figshare.1381854
peru	Species-Location Interactions	peru_SLI	LocationInteractions_EID2.csv	figshare	doi:10.6084/m9.figshare.1381854	http://dx.doi.org/10.6084/m9.figshare.1381854
turks and caicos islands	Species-Location Interactions	turks and caicos islands_SLI	LocationInteractions_EID2.csv	figshare	doi:10.6084/m9.figshare.1381854	http://dx.doi.org/10.6084/m9.figshare.1381854
panama	Species-Location Interactions	panama_SLI	LocationInteractions_EID2.csv	figshare	doi:10.6084/m9.figshare.1381854	http://dx.doi.org/10.6084/m9.figshare.1381854
mexico	Species-Location Interactions	mexico_SLI	LocationInteractions_EID2.csv	figshare	doi:10.6084/m9.figshare.1381854	http://dx.doi.org/10.6084/m9.figshare.1381854
samoa	Species-Location Interactions	samoa_SLI	LocationInteractions_EID2.csv	figshare	doi:10.6084/m9.figshare.1381854	http://dx.doi.org/10.6084/m9.figshare.1381854
northern mariana islands	Species-Location Interactions	northern mariana islands_SLI	LocationInteractions_EID2.csv	figshare	doi:10.6084/m9.figshare.1381854	http://dx.doi.org/10.6084/m9.figshare.1381854
guam	Species-Location Interactions	guam_SLI	LocationInteractions_EID2.csv	figshare	doi:10.6084/m9.figshare.1381854	http://dx.doi.org/10.6084/m9.figshare.1381854
canada	Species-Location Interactions	canada_SLI	LocationInteractions_EID2.csv	figshare	doi:10.6084/m9.figshare.1381854	http://dx.doi.org/10.6084/m9.figshare.1381854
united states	Species-Location Interactions	united states_SLI	LocationInteractions_EID2.csv	figshare	doi:10.6084/m9.figshare.1381854	http://dx.doi.org/10.6084/m9.figshare.1381854
wallis and futuna	Species-Location Interactions	wallis and futuna_SLI	LocationInteractions_EID2.csv	figshare	doi:10.6084/m9.figshare.1381854	http://dx.doi.org/10.6084/m9.figshare.1381854
niue	Species-Location Interactions	niue_SLI	LocationInteractions_EID2.csv	figshare	doi:10.6084/m9.figshare.1381854	http://dx.doi.org/10.6084/m9.figshare.1381854
dominica	Species-Location Interactions	dominica_SLI	LocationInteractions_EID2.csv	figshare	doi:10.6084/m9.figshare.1381854	http://dx.doi.org/10.6084/m9.figshare.1381854
antarctica	Species-Location Interactions	antarctica_SLI	LocationInteractions_EID2.csv	figshare	doi:10.6084/m9.figshare.1381854	http://dx.doi.org/10.6084/m9.figshare.1381854
curacao	Species-Location Interactions	curacao_SLI	LocationInteractions_EID2.csv	figshare	doi:10.6084/m9.figshare.1381854	http://dx.doi.org/10.6084/m9.figshare.1381854
south sudan	Species-Location Interactions	south sudan_SLI	LocationInteractions_EID2.csv	figshare	doi:10.6084/m9.figshare.1381854	http://dx.doi.org/10.6084/m9.figshare.1381854
norway	Species-Location Interactions	norway_SLI	LocationInteractions_EID2.csv	figshare	doi:10.6084/m9.figshare.1381854	http://dx.doi.org/10.6084/m9.figshare.1381854
tonga	Species-Location Interactions	tonga_SLI	LocationInteractions_EID2.csv	figshare	doi:10.6084/m9.figshare.1381854	http://dx.doi.org/10.6084/m9.figshare.1381854
kuwait	Species-Location Interactions	kuwait_SLI	LocationInteractions_EID2.csv	figshare	doi:10.6084/m9.figshare.1381854	http://dx.doi.org/10.6084/m9.figshare.1381854
oman	Species-Location Interactions	oman_SLI	LocationInteractions_EID2.csv	figshare	doi:10.6084/m9.figshare.1381854	http://dx.doi.org/10.6084/m9.figshare.1381854
bahrain	Species-Location Interactions	bahrain_SLI	LocationInteractions_EID2.csv	figshare	doi:10.6084/m9.figshare.1381854	http://dx.doi.org/10.6084/m9.figshare.1381854
eritrea	Species-Location Interactions	eritrea_SLI	LocationInteractions_EID2.csv	figshare	doi:10.6084/m9.figshare.1381854	http://dx.doi.org/10.6084/m9.figshare.1381854
azerbaijan	Species-Location Interactions	azerbaijan_SLI	LocationInteractions_EID2.csv	figshare	doi:10.6084/m9.figshare.1381854	http://dx.doi.org/10.6084/m9.figshare.1381854
lithuania	Species-Location Interactions	lithuania_SLI	LocationInteractions_EID2.csv	figshare	doi:10.6084/m9.figshare.1381854	http://dx.doi.org/10.6084/m9.figshare.1381854
bhutan	Species-Location Interactions	bhutan_SLI	LocationInteractions_EID2.csv	figshare	doi:10.6084/m9.figshare.1381854	http://dx.doi.org/10.6084/m9.figshare.1381854
kyrgyzstan	Species-Location Interactions	kyrgyzstan_SLI	LocationInteractions_EID2.csv	figshare	doi:10.6084/m9.figshare.1381854	http://dx.doi.org/10.6084/m9.figshare.1381854
heard island and mcdonald islands	Species-Location Interactions	heard island and mcdonald islands_SLI	LocationInteractions_EID2.csv	figshare	doi:10.6084/m9.figshare.1381854	http://dx.doi.org/10.6084/m9.figshare.1381854
palau	Species-Location Interactions	palau_SLI	LocationInteractions_EID2.csv	figshare	doi:10.6084/m9.figshare.1381854	http://dx.doi.org/10.6084/m9.figshare.1381854
indonesia	Species-Location Interactions	indonesia_SLI	LocationInteractions_EID2.csv	figshare	doi:10.6084/m9.figshare.1381854	http://dx.doi.org/10.6084/m9.figshare.1381854
qatar	Species-Location Interactions	qatar_SLI	LocationInteractions_EID2.csv	figshare	doi:10.6084/m9.figshare.1381854	http://dx.doi.org/10.6084/m9.figshare.1381854
french southern territories	Species-Location Interactions	french southern territories_SLI	LocationInteractions_EID2.csv	figshare	doi:10.6084/m9.figshare.1381854	http://dx.doi.org/10.6084/m9.figshare.1381854
cocos islands	Species-Location Interactions	cocos islands_SLI	LocationInteractions_EID2.csv	figshare	doi:10.6084/m9.figshare.1381854	http://dx.doi.org/10.6084/m9.figshare.1381854
taiwan	Species-Location Interactions	taiwan_SLI	LocationInteractions_EID2.csv	figshare	doi:10.6084/m9.figshare.1381854	http://dx.doi.org/10.6084/m9.figshare.1381854
philippines	Species-Location Interactions	philippines_SLI	LocationInteractions_EID2.csv	figshare	doi:10.6084/m9.figshare.1381854	http://dx.doi.org/10.6084/m9.figshare.1381854
malaysia	Species-Location Interactions	malaysia_SLI	LocationInteractions_EID2.csv	figshare	doi:10.6084/m9.figshare.1381854	http://dx.doi.org/10.6084/m9.figshare.1381854
cambodia	Species-Location Interactions	cambodia_SLI	LocationInteractions_EID2.csv	figshare	doi:10.6084/m9.figshare.1381854	http://dx.doi.org/10.6084/m9.figshare.1381854
east timor	Species-Location Interactions	east timor_SLI	LocationInteractions_EID2.csv	figshare	doi:10.6084/m9.figshare.1381854	http://dx.doi.org/10.6084/m9.figshare.1381854
new caledonia	Species-Location Interactions	new caledonia_SLI	LocationInteractions_EID2.csv	figshare	doi:10.6084/m9.figshare.1381854	http://dx.doi.org/10.6084/m9.figshare.1381854
fiji	Species-Location Interactions	fiji_SLI	LocationInteractions_EID2.csv	figshare	doi:10.6084/m9.figshare.1381854	http://dx.doi.org/10.6084/m9.figshare.1381854
libya	Species-Location Interactions	libya_SLI	LocationInteractions_EID2.csv	figshare	doi:10.6084/m9.figshare.1381854	http://dx.doi.org/10.6084/m9.figshare.1381854
ghana	Species-Location Interactions	ghana_SLI	LocationInteractions_EID2.csv	figshare	doi:10.6084/m9.figshare.1381854	http://dx.doi.org/10.6084/m9.figshare.1381854
benin	Species-Location Interactions	benin_SLI	LocationInteractions_EID2.csv	figshare	doi:10.6084/m9.figshare.1381854	http://dx.doi.org/10.6084/m9.figshare.1381854
gabon	Species-Location Interactions	gabon_SLI	LocationInteractions_EID2.csv	figshare	doi:10.6084/m9.figshare.1381854	http://dx.doi.org/10.6084/m9.figshare.1381854
algeria	Species-Location Interactions	algeria_SLI	LocationInteractions_EID2.csv	figshare	doi:10.6084/m9.figshare.1381854	http://dx.doi.org/10.6084/m9.figshare.1381854
norfolk island	Species-Location Interactions	norfolk island_SLI	LocationInteractions_EID2.csv	figshare	doi:10.6084/m9.figshare.1381854	http://dx.doi.org/10.6084/m9.figshare.1381854
czech republic	Species-Location Interactions	czech republic_SLI	LocationInteractions_EID2.csv	figshare	doi:10.6084/m9.figshare.1381854	http://dx.doi.org/10.6084/m9.figshare.1381854
haiti	Species-Location Interactions	haiti_SLI	LocationInteractions_EID2.csv	figshare	doi:10.6084/m9.figshare.1381854	http://dx.doi.org/10.6084/m9.figshare.1381854
croatia	Species-Location Interactions	croatia_SLI	LocationInteractions_EID2.csv	figshare	doi:10.6084/m9.figshare.1381854	http://dx.doi.org/10.6084/m9.figshare.1381854
american samoa	Species-Location Interactions	american samoa_SLI	LocationInteractions_EID2.csv	figshare	doi:10.6084/m9.figshare.1381854	http://dx.doi.org/10.6084/m9.figshare.1381854
maldives	Species-Location Interactions	maldives_SLI	LocationInteractions_EID2.csv	figshare	doi:10.6084/m9.figshare.1381854	http://dx.doi.org/10.6084/m9.figshare.1381854
nepal	Species-Location Interactions	nepal_SLI	LocationInteractions_EID2.csv	figshare	doi:10.6084/m9.figshare.1381854	http://dx.doi.org/10.6084/m9.figshare.1381854
niger	Species-Location Interactions	niger_SLI	LocationInteractions_EID2.csv	figshare	doi:10.6084/m9.figshare.1381854	http://dx.doi.org/10.6084/m9.figshare.1381854
mali	Species-Location Interactions	mali_SLI	LocationInteractions_EID2.csv	figshare	doi:10.6084/m9.figshare.1381854	http://dx.doi.org/10.6084/m9.figshare.1381854
mauritania	Species-Location Interactions	mauritania_SLI	LocationInteractions_EID2.csv	figshare	doi:10.6084/m9.figshare.1381854	http://dx.doi.org/10.6084/m9.figshare.1381854
bermuda	Species-Location Interactions	bermuda_SLI	LocationInteractions_EID2.csv	figshare	doi:10.6084/m9.figshare.1381854	http://dx.doi.org/10.6084/m9.figshare.1381854
trinidad and tobago	Species-Location Interactions	trinidad and tobago_SLI	LocationInteractions_EID2.csv	figshare	doi:10.6084/m9.figshare.1381854	http://dx.doi.org/10.6084/m9.figshare.1381854
micronesia	Species-Location Interactions	micronesia_SLI	LocationInteractions_EID2.csv	figshare	doi:10.6084/m9.figshare.1381854	http://dx.doi.org/10.6084/m9.figshare.1381854
lebanon	Species-Location Interactions	lebanon_SLI	LocationInteractions_EID2.csv	figshare	doi:10.6084/m9.figshare.1381854	http://dx.doi.org/10.6084/m9.figshare.1381854
bahamas	Species-Location Interactions	bahamas_SLI	LocationInteractions_EID2.csv	figshare	doi:10.6084/m9.figshare.1381854	http://dx.doi.org/10.6084/m9.figshare.1381854
anguilla	Species-Location Interactions	anguilla_SLI	LocationInteractions_EID2.csv	figshare	doi:10.6084/m9.figshare.1381854	http://dx.doi.org/10.6084/m9.figshare.1381854
togo	Species-Location Interactions	togo_SLI	LocationInteractions_EID2.csv	figshare	doi:10.6084/m9.figshare.1381854	http://dx.doi.org/10.6084/m9.figshare.1381854
guinea-bissau	Species-Location Interactions	guinea-bissau_SLI	LocationInteractions_EID2.csv	figshare	doi:10.6084/m9.figshare.1381854	http://dx.doi.org/10.6084/m9.figshare.1381854
dominican republic	Species-Location Interactions	dominican republic_SLI	LocationInteractions_EID2.csv	figshare	doi:10.6084/m9.figshare.1381854	http://dx.doi.org/10.6084/m9.figshare.1381854
lesotho	Species-Location Interactions	lesotho_SLI	LocationInteractions_EID2.csv	figshare	doi:10.6084/m9.figshare.1381854	http://dx.doi.org/10.6084/m9.figshare.1381854
kazakhstan	Species-Location Interactions	kazakhstan_SLI	LocationInteractions_EID2.csv	figshare	doi:10.6084/m9.figshare.1381854	http://dx.doi.org/10.6084/m9.figshare.1381854
singapore	Species-Location Interactions	singapore_SLI	LocationInteractions_EID2.csv	figshare	doi:10.6084/m9.figshare.1381854	http://dx.doi.org/10.6084/m9.figshare.1381854
vanuatu	Species-Location Interactions	vanuatu_SLI	LocationInteractions_EID2.csv	figshare	doi:10.6084/m9.figshare.1381854	http://dx.doi.org/10.6084/m9.figshare.1381854
honduras	Species-Location Interactions	honduras_SLI	LocationInteractions_EID2.csv	figshare	doi:10.6084/m9.figshare.1381854	http://dx.doi.org/10.6084/m9.figshare.1381854
nicaragua	Species-Location Interactions	nicaragua_SLI	LocationInteractions_EID2.csv	figshare	doi:10.6084/m9.figshare.1381854	http://dx.doi.org/10.6084/m9.figshare.1381854
isle of man	Species-Location Interactions	isle of man_SLI	LocationInteractions_EID2.csv	figshare	doi:10.6084/m9.figshare.1381854	http://dx.doi.org/10.6084/m9.figshare.1381854
saint helena	Species-Location Interactions	saint helena_SLI	LocationInteractions_EID2.csv	figshare	doi:10.6084/m9.figshare.1381854	http://dx.doi.org/10.6084/m9.figshare.1381854
barbados	Species-Location Interactions	barbados_SLI	LocationInteractions_EID2.csv	figshare	doi:10.6084/m9.figshare.1381854	http://dx.doi.org/10.6084/m9.figshare.1381854
cape verde	Species-Location Interactions	cape verde_SLI	LocationInteractions_EID2.csv	figshare	doi:10.6084/m9.figshare.1381854	http://dx.doi.org/10.6084/m9.figshare.1381854
slovakia	Species-Location Interactions	slovakia_SLI	LocationInteractions_EID2.csv	figshare	doi:10.6084/m9.figshare.1381854	http://dx.doi.org/10.6084/m9.figshare.1381854
equatorial guinea	Species-Location Interactions	equatorial guinea_SLI	LocationInteractions_EID2.csv	figshare	doi:10.6084/m9.figshare.1381854	http://dx.doi.org/10.6084/m9.figshare.1381854
svalbard and jan mayen	Species-Location Interactions	svalbard and jan mayen_SLI	LocationInteractions_EID2.csv	figshare	doi:10.6084/m9.figshare.1381854	http://dx.doi.org/10.6084/m9.figshare.1381854
puerto rico	Species-Location Interactions	puerto rico_SLI	LocationInteractions_EID2.csv	figshare	doi:10.6084/m9.figshare.1381854	http://dx.doi.org/10.6084/m9.figshare.1381854
montserrat	Species-Location Interactions	montserrat_SLI	LocationInteractions_EID2.csv	figshare	doi:10.6084/m9.figshare.1381854	http://dx.doi.org/10.6084/m9.figshare.1381854
guadeloupe	Species-Location Interactions	guadeloupe_SLI	LocationInteractions_EID2.csv	figshare	doi:10.6084/m9.figshare.1381854	http://dx.doi.org/10.6084/m9.figshare.1381854
grenada	Species-Location Interactions	grenada_SLI	LocationInteractions_EID2.csv	figshare	doi:10.6084/m9.figshare.1381854	http://dx.doi.org/10.6084/m9.figshare.1381854
cayman islands	Species-Location Interactions	cayman islands_SLI	LocationInteractions_EID2.csv	figshare	doi:10.6084/m9.figshare.1381854	http://dx.doi.org/10.6084/m9.figshare.1381854
belize	Species-Location Interactions	belize_SLI	LocationInteractions_EID2.csv	figshare	doi:10.6084/m9.figshare.1381854	http://dx.doi.org/10.6084/m9.figshare.1381854
u.s. virgin islands	Species-Location Interactions	u.s. virgin islands_SLI	LocationInteractions_EID2.csv	figshare	doi:10.6084/m9.figshare.1381854	http://dx.doi.org/10.6084/m9.figshare.1381854
faroe islands	Species-Location Interactions	faroe islands_SLI	LocationInteractions_EID2.csv	figshare	doi:10.6084/m9.figshare.1381854	http://dx.doi.org/10.6084/m9.figshare.1381854
mongolia	Species-Location Interactions	mongolia_SLI	LocationInteractions_EID2.csv	figshare	doi:10.6084/m9.figshare.1381854	http://dx.doi.org/10.6084/m9.figshare.1381854
latvia	Species-Location Interactions	latvia_SLI	LocationInteractions_EID2.csv	figshare	doi:10.6084/m9.figshare.1381854	http://dx.doi.org/10.6084/m9.figshare.1381854
paraguay	Species-Location Interactions	paraguay_SLI	LocationInteractions_EID2.csv	figshare	doi:10.6084/m9.figshare.1381854	http://dx.doi.org/10.6084/m9.figshare.1381854
french guiana	Species-Location Interactions	french guiana_SLI	LocationInteractions_EID2.csv	figshare	doi:10.6084/m9.figshare.1381854	http://dx.doi.org/10.6084/m9.figshare.1381854
uruguay	Species-Location Interactions	uruguay_SLI	LocationInteractions_EID2.csv	figshare	doi:10.6084/m9.figshare.1381854	http://dx.doi.org/10.6084/m9.figshare.1381854
united states minor outlying islands	Species-Location Interactions	united states minor outlying islands_SLI	LocationInteractions_EID2.csv	figshare	doi:10.6084/m9.figshare.1381854	http://dx.doi.org/10.6084/m9.figshare.1381854
guyana	Species-Location Interactions	guyana_SLI	LocationInteractions_EID2.csv	figshare	doi:10.6084/m9.figshare.1381854	http://dx.doi.org/10.6084/m9.figshare.1381854
martinique	Species-Location Interactions	martinique_SLI	LocationInteractions_EID2.csv	figshare	doi:10.6084/m9.figshare.1381854	http://dx.doi.org/10.6084/m9.figshare.1381854
el salvador	Species-Location Interactions	el salvador_SLI	LocationInteractions_EID2.csv	figshare	doi:10.6084/m9.figshare.1381854	http://dx.doi.org/10.6084/m9.figshare.1381854
slovenia	Species-Location Interactions	slovenia_SLI	LocationInteractions_EID2.csv	figshare	doi:10.6084/m9.figshare.1381854	http://dx.doi.org/10.6084/m9.figshare.1381854
montenegro	Species-Location Interactions	montenegro_SLI	LocationInteractions_EID2.csv	figshare	doi:10.6084/m9.figshare.1381854	http://dx.doi.org/10.6084/m9.figshare.1381854
laos	Species-Location Interactions	laos_SLI	LocationInteractions_EID2.csv	figshare	doi:10.6084/m9.figshare.1381854	http://dx.doi.org/10.6084/m9.figshare.1381854
uzbekistan	Species-Location Interactions	uzbekistan_SLI	LocationInteractions_EID2.csv	figshare	doi:10.6084/m9.figshare.1381854	http://dx.doi.org/10.6084/m9.figshare.1381854
saint kitts and nevis	Species-Location Interactions	saint kitts and nevis_SLI	LocationInteractions_EID2.csv	figshare	doi:10.6084/m9.figshare.1381854	http://dx.doi.org/10.6084/m9.figshare.1381854
french polynesia	Species-Location Interactions	french polynesia_SLI	LocationInteractions_EID2.csv	figshare	doi:10.6084/m9.figshare.1381854	http://dx.doi.org/10.6084/m9.figshare.1381854
iraq	Species-Location Interactions	iraq_SLI	LocationInteractions_EID2.csv	figshare	doi:10.6084/m9.figshare.1381854	http://dx.doi.org/10.6084/m9.figshare.1381854
yemen	Species-Location Interactions	yemen_SLI	LocationInteractions_EID2.csv	figshare	doi:10.6084/m9.figshare.1381854	http://dx.doi.org/10.6084/m9.figshare.1381854
kiribati	Species-Location Interactions	kiribati_SLI	LocationInteractions_EID2.csv	figshare	doi:10.6084/m9.figshare.1381854	http://dx.doi.org/10.6084/m9.figshare.1381854
reunion	Species-Location Interactions	reunion_SLI	LocationInteractions_EID2.csv	figshare	doi:10.6084/m9.figshare.1381854	http://dx.doi.org/10.6084/m9.figshare.1381854
pitcairn	Species-Location Interactions	pitcairn_SLI	LocationInteractions_EID2.csv	figshare	doi:10.6084/m9.figshare.1381854	http://dx.doi.org/10.6084/m9.figshare.1381854
luxembourg	Species-Location Interactions	luxembourg_SLI	LocationInteractions_EID2.csv	figshare	doi:10.6084/m9.figshare.1381854	http://dx.doi.org/10.6084/m9.figshare.1381854
sierra leone	Species-Location Interactions	sierra leone_SLI	LocationInteractions_EID2.csv	figshare	doi:10.6084/m9.figshare.1381854	http://dx.doi.org/10.6084/m9.figshare.1381854
sao tome and principe	Species-Location Interactions	sao tome and principe_SLI	LocationInteractions_EID2.csv	figshare	doi:10.6084/m9.figshare.1381854	http://dx.doi.org/10.6084/m9.figshare.1381854
gibraltar	Species-Location Interactions	gibraltar_SLI	LocationInteractions_EID2.csv	figshare	doi:10.6084/m9.figshare.1381854	http://dx.doi.org/10.6084/m9.figshare.1381854
jamaica	Species-Location Interactions	jamaica_SLI	LocationInteractions_EID2.csv	figshare	doi:10.6084/m9.figshare.1381854	http://dx.doi.org/10.6084/m9.figshare.1381854
solomon islands	Species-Location Interactions	solomon islands_SLI	LocationInteractions_EID2.csv	figshare	doi:10.6084/m9.figshare.1381854	http://dx.doi.org/10.6084/m9.figshare.1381854
nauru	Species-Location Interactions	nauru_SLI	LocationInteractions_EID2.csv	figshare	doi:10.6084/m9.figshare.1381854	http://dx.doi.org/10.6084/m9.figshare.1381854
andorra	Species-Location Interactions	andorra_SLI	LocationInteractions_EID2.csv	figshare	doi:10.6084/m9.figshare.1381854	http://dx.doi.org/10.6084/m9.figshare.1381854
djibouti	Species-Location Interactions	djibouti_SLI	LocationInteractions_EID2.csv	figshare	doi:10.6084/m9.figshare.1381854	http://dx.doi.org/10.6084/m9.figshare.1381854
liechtenstein	Species-Location Interactions	liechtenstein_SLI	LocationInteractions_EID2.csv	figshare	doi:10.6084/m9.figshare.1381854	http://dx.doi.org/10.6084/m9.figshare.1381854
republic of the congo	Species-Location Interactions	republic of the congo_SLI	LocationInteractions_EID2.csv	figshare	doi:10.6084/m9.figshare.1381854	http://dx.doi.org/10.6084/m9.figshare.1381854
serbia	Species-Location Interactions	serbia_SLI	LocationInteractions_EID2.csv	figshare	doi:10.6084/m9.figshare.1381854	http://dx.doi.org/10.6084/m9.figshare.1381854
united arab emirates	Species-Location Interactions	united arab emirates_SLI	LocationInteractions_EID2.csv	figshare	doi:10.6084/m9.figshare.1381854	http://dx.doi.org/10.6084/m9.figshare.1381854
north korea	Species-Location Interactions	north korea_SLI	LocationInteractions_EID2.csv	figshare	doi:10.6084/m9.figshare.1381854	http://dx.doi.org/10.6084/m9.figshare.1381854
malta	Species-Location Interactions	malta_SLI	LocationInteractions_EID2.csv	figshare	doi:10.6084/m9.figshare.1381854	http://dx.doi.org/10.6084/m9.figshare.1381854
falkland islands	Species-Location Interactions	falkland islands_SLI	LocationInteractions_EID2.csv	figshare	doi:10.6084/m9.figshare.1381854	http://dx.doi.org/10.6084/m9.figshare.1381854
mayotte	Species-Location Interactions	mayotte_SLI	LocationInteractions_EID2.csv	figshare	doi:10.6084/m9.figshare.1381854	http://dx.doi.org/10.6084/m9.figshare.1381854
cook islands	Species-Location Interactions	cook islands_SLI	LocationInteractions_EID2.csv	figshare	doi:10.6084/m9.figshare.1381854	http://dx.doi.org/10.6084/m9.figshare.1381854
brunei	Species-Location Interactions	brunei_SLI	LocationInteractions_EID2.csv	figshare	doi:10.6084/m9.figshare.1381854	http://dx.doi.org/10.6084/m9.figshare.1381854
south georgia and the south sandwich islands	Species-Location Interactions	south georgia and the south sandwich islands_SLI	LocationInteractions_EID2.csv	figshare	doi:10.6084/m9.figshare.1381854	http://dx.doi.org/10.6084/m9.figshare.1381854
kosovo	Species-Location Interactions	kosovo_SLI	LocationInteractions_EID2.csv	figshare	doi:10.6084/m9.figshare.1381854	http://dx.doi.org/10.6084/m9.figshare.1381854
christmas island	Species-Location Interactions	christmas island_SLI	LocationInteractions_EID2.csv	figshare	doi:10.6084/m9.figshare.1381854	http://dx.doi.org/10.6084/m9.figshare.1381854
marshall islands	Species-Location Interactions	marshall islands_SLI	LocationInteractions_EID2.csv	figshare	doi:10.6084/m9.figshare.1381854	http://dx.doi.org/10.6084/m9.figshare.1381854
western sahara	Species-Location Interactions	western sahara_SLI	LocationInteractions_EID2.csv	figshare	doi:10.6084/m9.figshare.1381854	http://dx.doi.org/10.6084/m9.figshare.1381854
saint pierre and miquelon	Species-Location Interactions	saint pierre and miquelon_SLI	LocationInteractions_EID2.csv	figshare	doi:10.6084/m9.figshare.1381854	http://dx.doi.org/10.6084/m9.figshare.1381854
palestinian territory	Species-Location Interactions	palestinian territory_SLI	LocationInteractions_EID2.csv	figshare	doi:10.6084/m9.figshare.1381854	http://dx.doi.org/10.6084/m9.figshare.1381854
saint martin	Species-Location Interactions	saint martin_SLI	LocationInteractions_EID2.csv	figshare	doi:10.6084/m9.figshare.1381854	http://dx.doi.org/10.6084/m9.figshare.1381854
san marino	Species-Location Interactions	san marino_SLI	LocationInteractions_EID2.csv	figshare	doi:10.6084/m9.figshare.1381854	http://dx.doi.org/10.6084/m9.figshare.1381854
guernsey	Species-Location Interactions	guernsey_SLI	LocationInteractions_EID2.csv	figshare	doi:10.6084/m9.figshare.1381854	http://dx.doi.org/10.6084/m9.figshare.1381854
bonaire, saint eustatius and saba	Species-Location Interactions	bonaire, saint eustatius and saba _SLI	LocationInteractions_EID2.csv	figshare	doi:10.6084/m9.figshare.1381854	http://dx.doi.org/10.6084/m9.figshare.1381854
tokelau	Species-Location Interactions	tokelau_SLI	LocationInteractions_EID2.csv	figshare	doi:10.6084/m9.figshare.1381854	http://dx.doi.org/10.6084/m9.figshare.1381854
macao	Species-Location Interactions	macao_SLI	LocationInteractions_EID2.csv	figshare	doi:10.6084/m9.figshare.1381854	http://dx.doi.org/10.6084/m9.figshare.1381854
tuvalu	Species-Location Interactions	tuvalu_SLI	LocationInteractions_EID2.csv	figshare	doi:10.6084/m9.figshare.1381854	http://dx.doi.org/10.6084/m9.figshare.1381854
Amphibia	Species-Location Interactions	Amphibia_SLI	LocationInteractions_EID2.csv	figshare	doi:10.6084/m9.figshare.1381854	http://dx.doi.org/10.6084/m9.figshare.1381854
Annelida	Species-Location Interactions	Annelida_SLI	LocationInteractions_EID2.csv	figshare	doi:10.6084/m9.figshare.1381854	http://dx.doi.org/10.6084/m9.figshare.1381854
Arthropoda	Species-Location Interactions	Arthropoda_SLI	LocationInteractions_EID2.csv	figshare	doi:10.6084/m9.figshare.1381854	http://dx.doi.org/10.6084/m9.figshare.1381854
Aves	Species-Location Interactions	Aves_SLI	LocationInteractions_EID2.csv	figshare	doi:10.6084/m9.figshare.1381854	http://dx.doi.org/10.6084/m9.figshare.1381854
Bacillariophyta	Species-Location Interactions	Bacillariophyta_SLI	LocationInteractions_EID2.csv	figshare	doi:10.6084/m9.figshare.1381854	http://dx.doi.org/10.6084/m9.figshare.1381854
Bacteria	Species-Location Interactions	Bacteria_SLI	LocationInteractions_EID2.csv	figshare	doi:10.6084/m9.figshare.1381854	http://dx.doi.org/10.6084/m9.figshare.1381854
Bryozoa	Species-Location Interactions	Bryozoa_SLI	LocationInteractions_EID2.csv	figshare	doi:10.6084/m9.figshare.1381854	http://dx.doi.org/10.6084/m9.figshare.1381854
Chlorophyta	Species-Location Interactions	Chlorophyta_SLI	LocationInteractions_EID2.csv	figshare	doi:10.6084/m9.figshare.1381854	http://dx.doi.org/10.6084/m9.figshare.1381854
Chrysophyceae	Species-Location Interactions	Chrysophyceae_SLI	LocationInteractions_EID2.csv	figshare	doi:10.6084/m9.figshare.1381854	http://dx.doi.org/10.6084/m9.figshare.1381854
Cnidaria	Species-Location Interactions	Cnidaria_SLI	LocationInteractions_EID2.csv	figshare	doi:10.6084/m9.figshare.1381854	http://dx.doi.org/10.6084/m9.figshare.1381854
Embryophyta	Species-Location Interactions	Embryophyta_SLI	LocationInteractions_EID2.csv	figshare	doi:10.6084/m9.figshare.1381854	http://dx.doi.org/10.6084/m9.figshare.1381854
Fungi	Species-Location Interactions	Fungi_SLI	LocationInteractions_EID2.csv	figshare	doi:10.6084/m9.figshare.1381854	http://dx.doi.org/10.6084/m9.figshare.1381854
Homo sapiens	Species-Location Interactions	Homo sapiens_SLI	LocationInteractions_EID2.csv	figshare	doi:10.6084/m9.figshare.1381854	http://dx.doi.org/10.6084/m9.figshare.1381854
Mammalia	Species-Location Interactions	Mammalia_SLI	LocationInteractions_EID2.csv	figshare	doi:10.6084/m9.figshare.1381854	http://dx.doi.org/10.6084/m9.figshare.1381854
Methanothermobacter	Species-Location Interactions	Methanothermobacter_SLI	LocationInteractions_EID2.csv	figshare	doi:10.6084/m9.figshare.1381854	http://dx.doi.org/10.6084/m9.figshare.1381854
Mollusca	Species-Location Interactions	Mollusca_SLI	LocationInteractions_EID2.csv	figshare	doi:10.6084/m9.figshare.1381854	http://dx.doi.org/10.6084/m9.figshare.1381854
Phaeophyceae	Species-Location Interactions	Phaeophyceae_SLI	LocationInteractions_EID2.csv	figshare	doi:10.6084/m9.figshare.1381854	http://dx.doi.org/10.6084/m9.figshare.1381854
Porifera	Species-Location Interactions	Porifera_SLI	LocationInteractions_EID2.csv	figshare	doi:10.6084/m9.figshare.1381854	http://dx.doi.org/10.6084/m9.figshare.1381854
Primates	Species-Location Interactions	Primates_SLI	LocationInteractions_EID2.csv	figshare	doi:10.6084/m9.figshare.1381854	http://dx.doi.org/10.6084/m9.figshare.1381854
Rodentia	Species-Location Interactions	Rodentia_SLI	LocationInteractions_EID2.csv	figshare	doi:10.6084/m9.figshare.1381854	http://dx.doi.org/10.6084/m9.figshare.1381854
Viroids	Species-Location Interactions	Viroids_SLI	LocationInteractions_EID2.csv	figshare	doi:10.6084/m9.figshare.1381854	http://dx.doi.org/10.6084/m9.figshare.1381854
Viruses	Species-Location Interactions	Viruses_SLI	LocationInteractions_EID2.csv	figshare	doi:10.6084/m9.figshare.1381854	http://dx.doi.org/10.6084/m9.figshare.1381854
Chondrichthyes	Species-Location Interactions	Chondrichthyes_SLI	LocationInteractions_EID2.csv	figshare	doi:10.6084/m9.figshare.1381854	http://dx.doi.org/10.6084/m9.figshare.1381854
Dipnoi	Species-Location Interactions	Dipnoi_SLI	LocationInteractions_EID2.csv	figshare	doi:10.6084/m9.figshare.1381854	http://dx.doi.org/10.6084/m9.figshare.1381854
Actinopterygii	Species-Location Interactions	Actinopterygii _SLI	LocationInteractions_EID2.csv	figshare	doi:10.6084/m9.figshare.1381854	http://dx.doi.org/10.6084/m9.figshare.1381854
Hyperotreti	Species-Location Interactions	Hyperotreti_SLI	LocationInteractions_EID2.csv	figshare	doi:10.6084/m9.figshare.1381854	http://dx.doi.org/10.6084/m9.figshare.1381854
Hyperoartia	Species-Location Interactions	Hyperoartia_SLI	LocationInteractions_EID2.csv	figshare	doi:10.6084/m9.figshare.1381854	http://dx.doi.org/10.6084/m9.figshare.1381854
Coelacanthimorpha	Species-Location Interactions	Coelacanthimorpha_SLI	LocationInteractions_EID2.csv	figshare	doi:10.6084/m9.figshare.1381854	http://dx.doi.org/10.6084/m9.figshare.1381854
Parabasalia	Species-Location Interactions	Parabasalia_SLI	LocationInteractions_EID2.csv	figshare	doi:10.6084/m9.figshare.1381854	http://dx.doi.org/10.6084/m9.figshare.1381854
Heterolobosea	Species-Location Interactions	Heterolobosea_SLI	LocationInteractions_EID2.csv	figshare	doi:10.6084/m9.figshare.1381854	http://dx.doi.org/10.6084/m9.figshare.1381854
Platyhelminthes	Species-Location Interactions	Platyhelminthes_SLI	LocationInteractions_EID2.csv	figshare	doi:10.6084/m9.figshare.1381854	http://dx.doi.org/10.6084/m9.figshare.1381854
Nematode	Species-Location Interactions	Nematode_SLI	LocationInteractions_EID2.csv	figshare	doi:10.6084/m9.figshare.1381854	http://dx.doi.org/10.6084/m9.figshare.1381854
Acanthocephala	Species-Location Interactions	Acanthocephala_SLI	LocationInteractions_EID2.csv	figshare	doi:10.6084/m9.figshare.1381854	http://dx.doi.org/10.6084/m9.figshare.1381854
Testudines	Species-Location Interactions	Testudines_SLI	LocationInteractions_EID2.csv	figshare	doi:10.6084/m9.figshare.1381854	http://dx.doi.org/10.6084/m9.figshare.1381854
Archosauria	Species-Location Interactions	Archosauria_SLI	LocationInteractions_EID2.csv	figshare	doi:10.6084/m9.figshare.1381854	http://dx.doi.org/10.6084/m9.figshare.1381854
Lepidosauria	Species-Location Interactions	Lepidosauria_SLI	LocationInteractions_EID2.csv	figshare	doi:10.6084/m9.figshare.1381854	http://dx.doi.org/10.6084/m9.figshare.1381854
Alveolata	Species-Location Interactions	Alveolata_SLI	LocationInteractions_EID2.csv	figshare	doi:10.6084/m9.figshare.1381854	http://dx.doi.org/10.6084/m9.figshare.1381854
Euglenozoa	Species-Location Interactions	Euglenozoa_SLI	LocationInteractions_EID2.csv	figshare	doi:10.6084/m9.figshare.1381854	http://dx.doi.org/10.6084/m9.figshare.1381854
Fornicate	Species-Location Interactions	Fornicate_SLI	LocationInteractions_EID2.csv	figshare	doi:10.6084/m9.figshare.1381854	http://dx.doi.org/10.6084/m9.figshare.1381854
Katablepharidophyta	Species-Location Interactions	Katablepharidophyta_SLI	LocationInteractions_EID2.csv	figshare	doi:10.6084/m9.figshare.1381854	http://dx.doi.org/10.6084/m9.figshare.1381854
Rhizaria	Species-Location Interactions	Rhizaria_SLI	LocationInteractions_EID2.csv	figshare	doi:10.6084/m9.figshare.1381854	http://dx.doi.org/10.6084/m9.figshare.1381854
Apusozoa	Species-Location Interactions	Apusozoa_SLI	LocationInteractions_EID2.csv	figshare	doi:10.6084/m9.figshare.1381854	http://dx.doi.org/10.6084/m9.figshare.1381854
Amoebozoa	Species-Location Interactions	Amoebozoa_SLI	LocationInteractions_EID2.csv	figshare	doi:10.6084/m9.figshare.1381854	http://dx.doi.org/10.6084/m9.figshare.1381854
Jakobida	Species-Location Interactions	Jakobida_SLI	LocationInteractions_EID2.csv	figshare	doi:10.6084/m9.figshare.1381854	http://dx.doi.org/10.6084/m9.figshare.1381854
Oomycetes	Species-Location Interactions	Oomycetes_SLI	LocationInteractions_EID2.csv	figshare	doi:10.6084/m9.figshare.1381854	http://dx.doi.org/10.6084/m9.figshare.1381854
Felis catus	Species-Location Interactions	Felis catus_SLI	LocationInteractions_EID2.csv	figshare	doi:10.6084/m9.figshare.1381854	http://dx.doi.org/10.6084/m9.figshare.1381854
Equus caballus	Species-Location Interactions	Equus caballus_SLI	LocationInteractions_EID2.csv	figshare	doi:10.6084/m9.figshare.1381854	http://dx.doi.org/10.6084/m9.figshare.1381854
Lama glama	Species-Location Interactions	Lama glama_SLI	LocationInteractions_EID2.csv	figshare	doi:10.6084/m9.figshare.1381854	http://dx.doi.org/10.6084/m9.figshare.1381854
Equus asinus	Species-Location Interactions	Equus asinus_SLI	LocationInteractions_EID2.csv	figshare	doi:10.6084/m9.figshare.1381854	http://dx.doi.org/10.6084/m9.figshare.1381854
Cricetus cricetus	Species-Location Interactions	Cricetus cricetus_SLI	LocationInteractions_EID2.csv	figshare	doi:10.6084/m9.figshare.1381854	http://dx.doi.org/10.6084/m9.figshare.1381854
Cervus elaphus	Species-Location Interactions	Cervus elaphus_SLI	LocationInteractions_EID2.csv	figshare	doi:10.6084/m9.figshare.1381854	http://dx.doi.org/10.6084/m9.figshare.1381854
Cavia porcellus	Species-Location Interactions	Cavia porcellus_SLI	LocationInteractions_EID2.csv	figshare	doi:10.6084/m9.figshare.1381854	http://dx.doi.org/10.6084/m9.figshare.1381854
Capreolus capreolus	Species-Location Interactions	Capreolus capreolus_SLI	LocationInteractions_EID2.csv	figshare	doi:10.6084/m9.figshare.1381854	http://dx.doi.org/10.6084/m9.figshare.1381854
Canis lupus familiaris	Species-Location Interactions	Canis lupus familiaris_SLI	LocationInteractions_EID2.csv	figshare	doi:10.6084/m9.figshare.1381854	http://dx.doi.org/10.6084/m9.figshare.1381854
Camelus dromedarius	Species-Location Interactions	Camelus dromedarius_SLI	LocationInteractions_EID2.csv	figshare	doi:10.6084/m9.figshare.1381854	http://dx.doi.org/10.6084/m9.figshare.1381854
Camelus bactrianus	Species-Location Interactions	Camelus bactrianus_SLI	LocationInteractions_EID2.csv	figshare	doi:10.6084/m9.figshare.1381854	http://dx.doi.org/10.6084/m9.figshare.1381854
Bos taurus	Species-Location Interactions	Bos taurus_SLI	LocationInteractions_EID2.csv	figshare	doi:10.6084/m9.figshare.1381854	http://dx.doi.org/10.6084/m9.figshare.1381854
Bos indicus	Species-Location Interactions	Bos indicus_SLI	LocationInteractions_EID2.csv	figshare	doi:10.6084/m9.figshare.1381854	http://dx.doi.org/10.6084/m9.figshare.1381854
Bison bonasus	Species-Location Interactions	Bison bonasus_SLI	LocationInteractions_EID2.csv	figshare	doi:10.6084/m9.figshare.1381854	http://dx.doi.org/10.6084/m9.figshare.1381854
Bison bison	Species-Location Interactions	Bison bison_SLI	LocationInteractions_EID2.csv	figshare	doi:10.6084/m9.figshare.1381854	http://dx.doi.org/10.6084/m9.figshare.1381854
Lama pacos	Species-Location Interactions	Lama pacos_SLI	LocationInteractions_EID2.csv	figshare	doi:10.6084/m9.figshare.1381854	http://dx.doi.org/10.6084/m9.figshare.1381854
Meleagris gallopavo	Species-Location Interactions	Meleagris gallopavo_SLI	LocationInteractions_EID2.csv	figshare	doi:10.6084/m9.figshare.1381854	http://dx.doi.org/10.6084/m9.figshare.1381854
Sus scrofa domesticus	Species-Location Interactions	Sus scrofa domesticus_SLI	LocationInteractions_EID2.csv	figshare	doi:10.6084/m9.figshare.1381854	http://dx.doi.org/10.6084/m9.figshare.1381854
Meriones unguiculatus	Species-Location Interactions	Meriones unguiculatus_SLI	LocationInteractions_EID2.csv	figshare	doi:10.6084/m9.figshare.1381854	http://dx.doi.org/10.6084/m9.figshare.1381854
Mesocricetus auratus	Species-Location Interactions	Mesocricetus auratus_SLI	LocationInteractions_EID2.csv	figshare	doi:10.6084/m9.figshare.1381854	http://dx.doi.org/10.6084/m9.figshare.1381854
Mus musculus	Species-Location Interactions	Mus musculus_SLI	LocationInteractions_EID2.csv	figshare	doi:10.6084/m9.figshare.1381854	http://dx.doi.org/10.6084/m9.figshare.1381854
Mus musculus domesticus	Species-Location Interactions	Mus musculus domesticus_SLI	LocationInteractions_EID2.csv	figshare	doi:10.6084/m9.figshare.1381854	http://dx.doi.org/10.6084/m9.figshare.1381854
Mustela putorius furo	Species-Location Interactions	Mustela putorius furo_SLI	LocationInteractions_EID2.csv	figshare	doi:10.6084/m9.figshare.1381854	http://dx.doi.org/10.6084/m9.figshare.1381854
Numida meleagris	Species-Location Interactions	Numida meleagris_SLI	LocationInteractions_EID2.csv	figshare	doi:10.6084/m9.figshare.1381854	http://dx.doi.org/10.6084/m9.figshare.1381854
Capra hircus	Species-Location Interactions	Capra hircus_SLI	LocationInteractions_EID2.csv	figshare	doi:10.6084/m9.figshare.1381854	http://dx.doi.org/10.6084/m9.figshare.1381854
Oryctolagus cuniculus	Species-Location Interactions	Oryctolagus cuniculus_SLI	LocationInteractions_EID2.csv	figshare	doi:10.6084/m9.figshare.1381854	http://dx.doi.org/10.6084/m9.figshare.1381854
Ovis aries	Species-Location Interactions	Ovis aries_SLI	LocationInteractions_EID2.csv	figshare	doi:10.6084/m9.figshare.1381854	http://dx.doi.org/10.6084/m9.figshare.1381854
Pavo cristatus	Species-Location Interactions	Pavo cristatus_SLI	LocationInteractions_EID2.csv	figshare	doi:10.6084/m9.figshare.1381854	http://dx.doi.org/10.6084/m9.figshare.1381854
Bubalus bubalis	Species-Location Interactions	Bubalus bubalis_SLI	LocationInteractions_EID2.csv	figshare	doi:10.6084/m9.figshare.1381854	http://dx.doi.org/10.6084/m9.figshare.1381854
Phasianus colchicus	Species-Location Interactions	Phasianus colchicus_SLI	LocationInteractions_EID2.csv	figshare	doi:10.6084/m9.figshare.1381854	http://dx.doi.org/10.6084/m9.figshare.1381854
Rangifer tarandus	Species-Location Interactions	Rangifer tarandus_SLI	LocationInteractions_EID2.csv	figshare	doi:10.6084/m9.figshare.1381854	http://dx.doi.org/10.6084/m9.figshare.1381854
Anser anser	Species-Location Interactions	Anser anser_SLI	LocationInteractions_EID2.csv	figshare	doi:10.6084/m9.figshare.1381854	http://dx.doi.org/10.6084/m9.figshare.1381854
Anas platyrhynchos	Species-Location Interactions	Anas platyrhynchos_SLI	LocationInteractions_EID2.csv	figshare	doi:10.6084/m9.figshare.1381854	http://dx.doi.org/10.6084/m9.figshare.1381854
Serinus canaria	Species-Location Interactions	Serinus canaria_SLI	LocationInteractions_EID2.csv	figshare	doi:10.6084/m9.figshare.1381854	http://dx.doi.org/10.6084/m9.figshare.1381854
Struthio camelus	Species-Location Interactions	Struthio camelus_SLI	LocationInteractions_EID2.csv	figshare	doi:10.6084/m9.figshare.1381854	http://dx.doi.org/10.6084/m9.figshare.1381854
Rattus norvegicus	Species-Location Interactions	Rattus norvegicus_SLI	LocationInteractions_EID2.csv	figshare	doi:10.6084/m9.figshare.1381854	http://dx.doi.org/10.6084/m9.figshare.1381854
Rattus rattus	Species-Location Interactions	Rattus rattus_SLI	LocationInteractions_EID2.csv	figshare	doi:10.6084/m9.figshare.1381854	http://dx.doi.org/10.6084/m9.figshare.1381854
Sus scrofa	Species-Location Interactions	Sus scrofa_SLI	LocationInteractions_EID2.csv	figshare	doi:10.6084/m9.figshare.1381854	http://dx.doi.org/10.6084/m9.figshare.1381854
Lagopus lagopus scotica	Species-Location Interactions	Lagopus lagopus scotica_SLI	LocationInteractions_EID2.csv	figshare	doi:10.6084/m9.figshare.1381854	http://dx.doi.org/10.6084/m9.figshare.1381854
Rhombomys opimus	Species-Location Interactions	Rhombomys opimus_SLI	LocationInteractions_EID2.csv	figshare	doi:10.6084/m9.figshare.1381854	http://dx.doi.org/10.6084/m9.figshare.1381854
Gallus gallus	Species-Location Interactions	Gallus gallus_SLI	LocationInteractions_EID2.csv	figshare	doi:10.6084/m9.figshare.1381854	http://dx.doi.org/10.6084/m9.figshare.1381854
Chinchilla lanigera	Species-Location Interactions	Chinchilla lanigera_SLI	LocationInteractions_EID2.csv	figshare	doi:10.6084/m9.figshare.1381854	http://dx.doi.org/10.6084/m9.figshare.1381854
Columba livia	Species-Location Interactions	Columba livia_SLI	LocationInteractions_EID2.csv	figshare	doi:10.6084/m9.figshare.1381854	http://dx.doi.org/10.6084/m9.figshare.1381854
Dama dama	Species-Location Interactions	Dama dama_SLI	LocationInteractions_EID2.csv	figshare	doi:10.6084/m9.figshare.1381854	http://dx.doi.org/10.6084/m9.figshare.1381854
Agapornis personata	Species-Location Interactions	Agapornis personata_SLI	LocationInteractions_EID2.csv	figshare	doi:10.6084/m9.figshare.1381854	http://dx.doi.org/10.6084/m9.figshare.1381854
Agapornis roseicollis	Species-Location Interactions	Agapornis roseicollis_SLI	LocationInteractions_EID2.csv	figshare	doi:10.6084/m9.figshare.1381854	http://dx.doi.org/10.6084/m9.figshare.1381854
Nymphicus hollandicus	Species-Location Interactions	Nymphicus hollandicus_SLI	LocationInteractions_EID2.csv	figshare	doi:10.6084/m9.figshare.1381854	http://dx.doi.org/10.6084/m9.figshare.1381854
Melopsittacus undulatus	Species-Location Interactions	Melopsittacus undulatus_SLI	LocationInteractions_EID2.csv	figshare	doi:10.6084/m9.figshare.1381854	http://dx.doi.org/10.6084/m9.figshare.1381854
Equus asinus africanus	Species-Location Interactions	Equus asinus africanus_SLI	LocationInteractions_EID2.csv	figshare	doi:10.6084/m9.figshare.1381854	http://dx.doi.org/10.6084/m9.figshare.1381854
Paramyxea	Species-Location Interactions	Paramyxea_SLI	LocationInteractions_EID2.csv	figshare	doi:10.6084/m9.figshare.1381854	http://dx.doi.org/10.6084/m9.figshare.1381854
Kappaphycus alvarezii	Species-Location Interactions	Kappaphycus alvarezii_SLI	LocationInteractions_EID2.csv	figshare	doi:10.6084/m9.figshare.1381854	http://dx.doi.org/10.6084/m9.figshare.1381854
Petalonia fascia	Species-Location Interactions	Petalonia fascia_SLI	LocationInteractions_EID2.csv	figshare	doi:10.6084/m9.figshare.1381854	http://dx.doi.org/10.6084/m9.figshare.1381854
Grateloupia filicina	Species-Location Interactions	Grateloupia filicina_SLI	LocationInteractions_EID2.csv	figshare	doi:10.6084/m9.figshare.1381854	http://dx.doi.org/10.6084/m9.figshare.1381854
Gelidium amansii	Species-Location Interactions	Gelidium amansii_SLI	LocationInteractions_EID2.csv	figshare	doi:10.6084/m9.figshare.1381854	http://dx.doi.org/10.6084/m9.figshare.1381854
Emiliania huxleyi	Species-Location Interactions	Emiliania huxleyi_SLI	LocationInteractions_EID2.csv	figshare	doi:10.6084/m9.figshare.1381854	http://dx.doi.org/10.6084/m9.figshare.1381854
Corallina officinalis	Species-Location Interactions	Corallina officinalis_SLI	LocationInteractions_EID2.csv	figshare	doi:10.6084/m9.figshare.1381854	http://dx.doi.org/10.6084/m9.figshare.1381854
Palmaria palmata	Species-Location Interactions	Palmaria palmata_SLI	LocationInteractions_EID2.csv	figshare	doi:10.6084/m9.figshare.1381854	http://dx.doi.org/10.6084/m9.figshare.1381854
Plocamium telfairiae	Species-Location Interactions	Plocamium telfairiae_SLI	LocationInteractions_EID2.csv	figshare	doi:10.6084/m9.figshare.1381854	http://dx.doi.org/10.6084/m9.figshare.1381854
Gelidium pulchellum	Species-Location Interactions	Gelidium pulchellum_SLI	LocationInteractions_EID2.csv	figshare	doi:10.6084/m9.figshare.1381854	http://dx.doi.org/10.6084/m9.figshare.1381854
Gracilaria corticata	Species-Location Interactions	Gracilaria corticata_SLI	LocationInteractions_EID2.csv	figshare	doi:10.6084/m9.figshare.1381854	http://dx.doi.org/10.6084/m9.figshare.1381854
Grateloupia lanceolata	Species-Location Interactions	Grateloupia lanceolata_SLI	LocationInteractions_EID2.csv	figshare	doi:10.6084/m9.figshare.1381854	http://dx.doi.org/10.6084/m9.figshare.1381854
Grateloupia turuturu	Species-Location Interactions	Grateloupia turuturu_SLI	LocationInteractions_EID2.csv	figshare	doi:10.6084/m9.figshare.1381854	http://dx.doi.org/10.6084/m9.figshare.1381854
Hypnea musciformis	Species-Location Interactions	Hypnea musciformis_SLI	LocationInteractions_EID2.csv	figshare	doi:10.6084/m9.figshare.1381854	http://dx.doi.org/10.6084/m9.figshare.1381854
Isochrysis galbana	Species-Location Interactions	Isochrysis galbana_SLI	LocationInteractions_EID2.csv	figshare	doi:10.6084/m9.figshare.1381854	http://dx.doi.org/10.6084/m9.figshare.1381854
Laminaria digitata	Species-Location Interactions	Laminaria digitata_SLI	LocationInteractions_EID2.csv	figshare	doi:10.6084/m9.figshare.1381854	http://dx.doi.org/10.6084/m9.figshare.1381854
Lomentaria catenata	Species-Location Interactions	Lomentaria catenata_SLI	LocationInteractions_EID2.csv	figshare	doi:10.6084/m9.figshare.1381854	http://dx.doi.org/10.6084/m9.figshare.1381854
Fucus vesiculosus	Species-Location Interactions	Fucus vesiculosus_SLI	LocationInteractions_EID2.csv	figshare	doi:10.6084/m9.figshare.1381854	http://dx.doi.org/10.6084/m9.figshare.1381854
Saccharina latissima	Species-Location Interactions	Saccharina latissima_SLI	LocationInteractions_EID2.csv	figshare	doi:10.6084/m9.figshare.1381854	http://dx.doi.org/10.6084/m9.figshare.1381854
Porphyra yezoensis	Species-Location Interactions	Porphyra yezoensis_SLI	LocationInteractions_EID2.csv	figshare	doi:10.6084/m9.figshare.1381854	http://dx.doi.org/10.6084/m9.figshare.1381854
Padina pavonica	Species-Location Interactions	Padina pavonica_SLI	LocationInteractions_EID2.csv	figshare	doi:10.6084/m9.figshare.1381854	http://dx.doi.org/10.6084/m9.figshare.1381854
Padina arborescens	Species-Location Interactions	Padina arborescens_SLI	LocationInteractions_EID2.csv	figshare	doi:10.6084/m9.figshare.1381854	http://dx.doi.org/10.6084/m9.figshare.1381854
Mastocarpus stellatus	Species-Location Interactions	Mastocarpus stellatus_SLI	LocationInteractions_EID2.csv	figshare	doi:10.6084/m9.figshare.1381854	http://dx.doi.org/10.6084/m9.figshare.1381854
Chaetoceros compressus	Species-Location Interactions	Chaetoceros compressus_SLI	LocationInteractions_EID2.csv	figshare	doi:10.6084/m9.figshare.1381854	http://dx.doi.org/10.6084/m9.figshare.1381854
Chaetoceros muellerii	Species-Location Interactions	Chaetoceros muellerii_SLI	LocationInteractions_EID2.csv	figshare	doi:10.6084/m9.figshare.1381854	http://dx.doi.org/10.6084/m9.figshare.1381854
Chondrus crispus	Species-Location Interactions	Chondrus crispus_SLI	LocationInteractions_EID2.csv	figshare	doi:10.6084/m9.figshare.1381854	http://dx.doi.org/10.6084/m9.figshare.1381854
Chondrus ocellatus	Species-Location Interactions	Chondrus ocellatus_SLI	LocationInteractions_EID2.csv	figshare	doi:10.6084/m9.figshare.1381854	http://dx.doi.org/10.6084/m9.figshare.1381854
Colpomenia sinuosa	Species-Location Interactions	Colpomenia sinuosa_SLI	LocationInteractions_EID2.csv	figshare	doi:10.6084/m9.figshare.1381854	http://dx.doi.org/10.6084/m9.figshare.1381854
Devaleraea ramentacea	Species-Location Interactions	Devaleraea ramentacea_SLI	LocationInteractions_EID2.csv	figshare	doi:10.6084/m9.figshare.1381854	http://dx.doi.org/10.6084/m9.figshare.1381854
Durvillaea antarctica	Species-Location Interactions	Durvillaea antarctica_SLI	LocationInteractions_EID2.csv	figshare	doi:10.6084/m9.figshare.1381854	http://dx.doi.org/10.6084/m9.figshare.1381854
Ecklonia cava	Species-Location Interactions	Ecklonia cava_SLI	LocationInteractions_EID2.csv	figshare	doi:10.6084/m9.figshare.1381854	http://dx.doi.org/10.6084/m9.figshare.1381854
Ectocarpus fasciculatus	Species-Location Interactions	Ectocarpus fasciculatus_SLI	LocationInteractions_EID2.csv	figshare	doi:10.6084/m9.figshare.1381854	http://dx.doi.org/10.6084/m9.figshare.1381854
Enhalus acoroides	Species-Location Interactions	Enhalus acoroides_SLI	LocationInteractions_EID2.csv	figshare	doi:10.6084/m9.figshare.1381854	http://dx.doi.org/10.6084/m9.figshare.1381854
Fucus spiralis	Species-Location Interactions	Fucus spiralis_SLI	LocationInteractions_EID2.csv	figshare	doi:10.6084/m9.figshare.1381854	http://dx.doi.org/10.6084/m9.figshare.1381854
Sargassum fusiforme	Species-Location Interactions	Sargassum fusiforme_SLI	LocationInteractions_EID2.csv	figshare	doi:10.6084/m9.figshare.1381854	http://dx.doi.org/10.6084/m9.figshare.1381854
Sargassum serratifolium	Species-Location Interactions	Sargassum serratifolium_SLI	LocationInteractions_EID2.csv	figshare	doi:10.6084/m9.figshare.1381854	http://dx.doi.org/10.6084/m9.figshare.1381854
Scytosiphon lomentaria	Species-Location Interactions	Scytosiphon lomentaria_SLI	LocationInteractions_EID2.csv	figshare	doi:10.6084/m9.figshare.1381854	http://dx.doi.org/10.6084/m9.figshare.1381854
Undaria pinnatifida	Species-Location Interactions	Undaria pinnatifida_SLI	LocationInteractions_EID2.csv	figshare	doi:10.6084/m9.figshare.1381854	http://dx.doi.org/10.6084/m9.figshare.1381854
